# Supplementary material for: Concurrent and long-term associations between the endometrial microbiota and endometrial transcriptome in postpartum dairy cows
Source: BMC Genomics. 2019 May 22;20:405. doi: 10.1186/s12864-019-5797-8 (PMC6532207; doi:10.1186/s12864-019-5797-8)
Supplement: Supplementary file 1 — Table S1. Relative abundance of operational taxonomic units in endometrium of postpartum dairy cows. Table S2. Endometrial genes differentially expressed at week 5 postpartum between cycling and non-cycling dairy cows. Table S3. Endometrial genes differentially expressed in dairy cows at week 5 postpartum in response to WK1_PC1 microbiota principal component. Table S4. Endometrial genes diffentially expressed in dairy cows at week 5 postpartum in response to WK1_PC2 microbiota principal component. Table S5. Endometrial genes differentially expressed in dairy cows at week 5 postpartum in response to WK5_PC1 microbiota principal component. Table S6. Endometrial genes differentially expressed in dairy cows at week 5 postpartum in response to WK5_PC2 microbiota principal component. Table S7. Endometrial genes differentially expressed between weeks 5 to 9 postpartum in dairy cows not-cycling at week 5 and cycling at week 9 (day 13 of the estrous cycle). Table S8. Endometrial genes differentially expressed between weeks 5 to 9 postpartum in dairy cows cycling at week 5 and 9 (day 13 of the estrous cycle).Table_S9. Endometrial genes differentially expressed at week 9 postpartum (day 13 of the estrous cycle) between dairy cows cycling and not-cycling at week 5 postpartum. Table S10. Endometrial genes differentially expresed in dairy cows at week 9 postpartum (day 13 of the estrous cycle) in response to WK1_PC2 microbiota principal component. Table S11. Endometrial genes differentially expressed in dairy cows at week 9 postpartum in response to WK9_PC2 microbiota principal component. Table S12. Endometrial genes differentially expressed in dairy cows at week 9 postpartum (day 13 of the estrous cycle) in response to WK1_PC1 microbiota principal component. Table S13. Endometrial genes differentially expressed in dairy cows at week 9 postpartum (day 13 of the estrous cycle) in response to WK5_PC1 microbiota principal component. Table S14. Endometrial genes differentially expres [file 12864_2019_5797_MOESM1_ESM.xlsx]

## Sheet: Table S1
Supplementary_Table_S1. Relative abundance of operational taxonomic units in endometrium of postpartum dairy cows
Cow	Week	Cycling at wk 5	D_0__Bacteria;D_1__Actinobacteria;D_2__Actinobacteria;D_3__Bifidobacteriales;D_4__Bifidobacteriaceae;D_5__Bifidobacterium;D_6__uncultured bacterium	D_0__Bacteria;D_1__Bacteroidetes;D_2__Bacteroidia;D_3__Bacteroidales;D_4__Bacteroidaceae;D_5__Bacteroides;D_6__uncultured Bacteroides sp.	D_0__Bacteria;D_1__Bacteroidetes;D_2__Bacteroidia;D_3__Bacteroidales;D_4__Bacteroidaceae;D_5__Bacteroides;D_6__uncultured bacterium	D_0__Bacteria;D_1__Bacteroidetes;D_2__Bacteroidia;D_3__Bacteroidales;D_4__Bacteroidales RF16 group;D_5__uncultured bacterium;D_6__uncultured bacterium	D_0__Bacteria;D_1__Bacteroidetes;D_2__Bacteroidia;D_3__Bacteroidales;D_4__Bacteroidales S24-7 group;D_5__uncultured bacterium;D_6__uncultured bacterium	D_0__Bacteria;D_1__Bacteroidetes;D_2__Bacteroidia;D_3__Bacteroidales;D_4__Porphyromonadaceae;D_5__Porphyromonas;D_6__Porphyromonas levii	D_0__Bacteria;D_1__Bacteroidetes;D_2__Bacteroidia;D_3__Bacteroidales;D_4__Porphyromonadaceae;D_5__Porphyromonas;D_6__uncultured Porphyromonas sp.	D_0__Bacteria;D_1__Bacteroidetes;D_2__Bacteroidia;D_3__Bacteroidales;D_4__Porphyromonadaceae;D_5__Porphyromonas;D_6__uncultured bacterium	D_0__Bacteria;D_1__Bacteroidetes;D_2__Bacteroidia;D_3__Bacteroidales;D_4__Rikenellaceae;D_5__Alistipes;D_6__uncultured bacterium	D_0__Bacteria;D_1__Bacteroidetes;D_2__Bacteroidia;D_3__Bacteroidales;D_4__Rikenellaceae;D_5__Rikenellaceae RC9 gut group;D_6__uncultured bacterium	D_0__Bacteria;D_1__Firmicutes;D_2__Bacilli;D_3__Bacillales;D_4__Staphylococcaceae;D_5__Staphylococcus;D_6__uncultured bacterium	D_0__Bacteria;D_1__Firmicutes;D_2__Bacilli;D_3__Lactobacillales;D_4__Streptococcaceae;D_5__Streptococcus;D_6__Streptococcus porcinus str. Jelinkova 176	D_0__Bacteria;D_1__Firmicutes;D_2__Clostridia;D_3__Clostridiales;D_4__Christensenellaceae;D_5__Christensenellaceae R-7 group;D_6__uncultured bacterium	D_0__Bacteria;D_1__Firmicutes;D_2__Clostridia;D_3__Clostridiales;D_4__Clostridiaceae 1;D_5__Clostridium sensu stricto 1;D_6__uncultured bacterium	D_0__Bacteria;D_1__Firmicutes;D_2__Clostridia;D_3__Clostridiales;D_4__Family XI;D_5__Helcococcus;D_6__Helcococcus ovis	D_0__Bacteria;D_1__Firmicutes;D_2__Clostridia;D_3__Clostridiales;D_4__Family XI;D_5__Peptoniphilus;D_6__unidentified	D_0__Bacteria;D_1__Firmicutes;D_2__Clostridia;D_3__Clostridiales;D_4__Lachnospiraceae;D_5__Acetitomaculum;D_6__uncultured bacterium	D_0__Bacteria;D_1__Firmicutes;D_2__Clostridia;D_3__Clostridiales;D_4__Lachnospiraceae;D_5__Blautia;D_6__uncultured bacterium	D_0__Bacteria;D_1__Firmicutes;D_2__Clostridia;D_3__Clostridiales;D_4__Lachnospiraceae;D_5__Coprococcus 3;D_6__uncultured bacterium	D_0__Bacteria;D_1__Firmicutes;D_2__Clostridia;D_3__Clostridiales;D_4__Lachnospiraceae;D_5__Dorea;D_6__uncultured bacterium	D_0__Bacteria;D_1__Firmicutes;D_2__Clostridia;D_3__Clostridiales;D_4__Lachnospiraceae;D_5__Lachnospiraceae NK4A136 group;D_6__uncultured bacterium	D_0__Bacteria;D_1__Firmicutes;D_2__Clostridia;D_3__Clostridiales;D_4__Lachnospiraceae;D_5__Lachnospiraceae UCG-004;D_6__uncultured bacterium	D_0__Bacteria;D_1__Firmicutes;D_2__Clostridia;D_3__Clostridiales;D_4__Lachnospiraceae;D_5__uncultured;D_6__uncultured bacterium	D_0__Bacteria;D_1__Firmicutes;D_2__Clostridia;D_3__Clostridiales;D_4__Peptostreptococcaceae;D_5__Peptoclostridium;D_6__uncultured bacterium	D_0__Bacteria;D_1__Firmicutes;D_2__Clostridia;D_3__Clostridiales;D_4__Ruminococcaceae;D_5__Ruminococcaceae UCG-005;D_6__uncultured bacterium	D_0__Bacteria;D_1__Firmicutes;D_2__Clostridia;D_3__Clostridiales;D_4__Ruminococcaceae;D_5__Ruminococcaceae UCG-010;D_6__uncultured bacterium	D_0__Bacteria;D_1__Firmicutes;D_2__Clostridia;D_3__Clostridiales;D_4__Ruminococcaceae;D_5__Ruminococcaceae UCG-014;D_6__uncultured bacterium	D_0__Bacteria;D_1__Firmicutes;D_2__Clostridia;D_3__Clostridiales;D_4__Ruminococcaceae;D_5__[Eubacterium] coprostanoligenes group;D_6__uncultured bacterium	D_0__Bacteria;D_1__Fusobacteria;D_2__Fusobacteriia;D_3__Fusobacteriales;D_4__Leptotrichiaceae;D_5__Sneathia;D_6__uncultured bacterium	D_0__Bacteria;D_1__Fusobacteria;D_2__Fusobacteriia;D_3__Fusobacteriales;D_4__Leptotrichiaceae;D_5__uncultured bacterium;D_6__uncultured bacterium	D_0__Bacteria;D_1__Fusobacteria;D_2__Fusobacteriia;D_3__Fusobacteriales;D_4__boneC3G7;D_5__uncultured Fusobacterium sp.;D_6__uncultured Fusobacterium sp.	D_0__Bacteria;D_1__Proteobacteria;D_2__Gammaproteobacteria;D_3__Aeromonadales;D_4__Aeromonadaceae;D_5__Aeromonas;D_6__uncultured bacterium	D_0__Bacteria;D_1__Proteobacteria;D_2__Gammaproteobacteria;D_3__Aeromonadales;D_4__Succinivibrionaceae;D_5__Succinivibrio;D_6__uncultured bacterium	D_0__Bacteria;D_1__Proteobacteria;D_2__Gammaproteobacteria;D_3__B38;D_4__uncultured bacterium;D_5__uncultured bacterium;D_6__uncultured bacterium	D_0__Bacteria;D_1__Proteobacteria;D_2__Gammaproteobacteria;D_3__Enterobacteriales;D_4__Enterobacteriaceae;D_5__Escherichia-Shigella;D_6__uncultured bacterium	D_0__Bacteria;D_1__Proteobacteria;D_2__Gammaproteobacteria;D_3__Pasteurellales;D_4__Pasteurellaceae;D_5__Actinobacillus;D_6__Actinobacillus seminis	D_0__Bacteria;D_1__Proteobacteria;D_2__Gammaproteobacteria;D_3__Pseudomonadales;D_4__Moraxellaceae;D_5__Acinetobacter;D_6__Ziziphus jujuba	D_0__Bacteria;D_1__Proteobacteria;D_2__Gammaproteobacteria;D_3__Xanthomonadales;D_4__Xanthomonadaceae;D_5__Stenotrophomonas;D_6__uncultured bacterium	D_0__Bacteria;D_1__Spirochaetae;D_2__Spirochaetes;D_3__Spirochaetales;D_4__Spirochaetaceae;D_5__Treponema 2;D_6__Candidatus Treponema suis	D_0__Bacteria;D_1__Tenericutes;D_2__Mollicutes;D_3__Mollicutes RF9;D_4__uncultured bacterium;D_5__uncultured bacterium;D_6__uncultured bacterium	D_0__Bacteria;D_1__Tenericutes;D_2__Mollicutes;D_3__Mycoplasmatales;D_4__Mycoplasmataceae;D_5__Mycoplasma;D_6__Mycoplasma wenyonii
623	1	Yes	0.015625	0.015625	0.015625	0.015625	0.078125	0	0	0	0	0.015625	0	0	0.03125	0	0.015625	0.015625	0	0	0	0.046875	0.0625	0	0	0	0.015625	0	0	0.015625	0.03125	0	0.015625	0	0	0	0	0.015625	0.015625	0	0	0	0
623	5	Yes	0.0138482	0.000532623	0.0359521	0.0165113	0.0218375	0	0	0.000266312	0.0159787	0.0412783	0.000798935	0	0.0170439	0.03249	0	0	0.0223702	0.0274301	0.00798935	0.00585885	0.0308921	0.00932091	0.0170439	0.00932091	0.146738	0.0274301	0.0143808	0.0157124	0	0.000532623	0	0.0428762	0.0319574	0.0146471	0.000532623	0.000266312	0.00266312	0.000266312	0.0242344	0.0157124	0
623	9	Yes	0.0163666	0	0.0294599	0.00981997	0.0327332	0	0	0	0.0163666	0.0294599	0.00163666	0	0.0245499	0.00818331	0	0	0.0163666	0.0261866	0.00490998	0.00818331	0.0212766	0.01473	0.00818331	0.00818331	0.222586	0.0212766	0.00981997	0.00818331	0	0	0	0.01473	0.0114566	0.00981997	0	0	0.0343699	0.00163666	0.00163666	0.00981997	0
626	1	No	0.0034904	0.0069808	0.0026178	0.0052356	0.0122164	0	0	0	0.0078534	0.0026178	0	0.0026178	0.0008726	0.374346	0.004363	0.0034904	0	0	0	0.0008726	0.0052356	0.0008726	0.0008726	0.0008726	0.008726	0.0008726	0.0017452	0.0017452	0.004363	0	0.0017452	0	0	0	0.069808	0.130017	0	0	0	0	0.0017452
626	5	No	0.00858369	0.00429185	0.0343348	0.0128755	0.0257511	0	0	0.00429185	0.00429185	0.0386266	0.0386266	0	0.0128755	0.0171674	0.00858369	0	0.0128755	0.00858369	0	0.00429185	0.0214592	0.00858369	0.00858369	0.0214592	0.0815451	0.0300429	0.0128755	0.00858369	0	0	0.00858369	0	0.00858369	0	0	0	0	0.00429185	0.0128755	0.00429185	0
626	9	No	0.030303	0	0.0413223	0.0110193	0.030303	0	0	0	0.0220386	0.0192837	0.00275482	0	0.0275482	0.00550964	0	0	0.0165289	0.0247934	0.0137741	0	0.0192837	0.0110193	0.0358127	0.00550964	0.184573	0.046832	0.0330579	0.0220386	0	0	0	0.0192837	0.0110193	0.00550964	0	0	0.0110193	0	0.00826446	0.00550964	0.00826446
627	1	No	0	0.375714	1.47e-05	0	0.00024577	9.83e-06	0	0	2.46e-05	0	0	0.0013714	9.83e-06	1.97e-05	0.0465784	0	0	0	0	0	3.93e-05	0	3.44e-05	0	4.92e-06	0	9.83e-06	4.92e-06	9.83e-06	0	0.420538	0	0	0	0.000162208	0.138703	0	0	0	9.83e-06	0
627	5	No	0.00785855	0	0.0471513	0.00785855	0.0353635	0	0	0	0.00785855	0.021611	0.00982318	0.00392927	0.0314342	0.0275049	0.00196464	0.00392927	0.0157171	0.00982318	0.0176817	0.00196464	0.0117878	0.00982318	0.0235756	0.00589391	0.131631	0.0235756	0.00982318	0.00392927	0	0	0	0.00196464	0.0196464	0.00589391	0	0	0.0137525	0	0.00392927	0.0117878	0.00392927
627	9	No	0	0	0.0666667	0.0333333	0.133333	0	0	0	0.0166667	0.0333333	0	0	0.0166667	0	0	0	0.0333333	0	0	0.0166667	0.0166667	0	0.0166667	0	0.0666667	0.0333333	0.0166667	0.0166667	0	0	0	0.1	0.0166667	0	0	0	0.0166667	0	0	0	0
634	1	Yes	0.00299401	0.0149701	0.00798403	0	0.010978	0.106786	0.000998004	0	0.00199601	0.0149701	0	0.179641	0.00598802	0.0139721	0.0618762	0.00499002	0.00499002	0	0.00499002	0	0.00499002	0.00199601	0.0199601	0.00998004	0.0459082	0.00698603	0.00199601	0.00399202	0.00199601	0	0.189621	0	0.00998004	0.000998004	0.000998004	0.00299401	0.000998004	0	0.00399202	0.000998004	0
634	5	Yes	0.0149935	0.00260756	0.0149935	0.0065189	0.0136897	0.00065189	0	0	0.0169492	0.0312907	0.00195567	0.00065189	0.0221643	0.017601	0	0.00065189	0.0208605	0.00912647	0.00586701	0.00586701	0.0156454	0.0123859	0.0156454	0.00912647	0.0899609	0.0215124	0.011734	0.0065189	0	0	0	0.0821382	0.00391134	0.053455	0	0.00260756	0.017601	0.00260756	0.00782269	0.0065189	0.00130378
634	9	Yes	0.0333333	0	0.0555556	0	0.0444444	0	0	0	0.0333333	0.0333333	0	0	0	0.0333333	0	0	0.0111111	0.0333333	0	0.0333333	0.0111111	0	0.0444444	0.0111111	0.166667	0	0.0222222	0	0	0	0	0	0	0.0333333	0	0	0.0333333	0.0333333	0	0	0
635	1	No	0.00220361	0.00352578	0.0136624	0.0141031	0.00617012	0.000881446	0.00176289	0.000440723	0.0110181	0.00793301	0.000881446	0.171441	0.0110181	0.00220361	0.0815337	0.0665491	0	0	0.00132217	0.00440723	0.00705156	0.00440723	0.0101366	0	0.0374614	0.0110181	0.00484795	0.00925518	0.152931	0	0.000881446	0	0.00132217	0	0	0.0057294	0	0.00220361	0.00132217	0.00352578	0.000881446
635	5	No	0.0078125	0	0.0546875	0	0.109375	0	0	0	0.046875	0	0	0	0.0078125	0	0	0.0078125	0.0234375	0	0	0.0234375	0	0.015625	0	0	0.0703125	0	0	0.0234375	0	0	0	0.0078125	0	0	0	0	0.0078125	0	0	0.015625	0.164062
635	9	No	0	0	0.00843882	0	0.00843882	0	0	0	0.00421941	0.00843882	0	0	0	0.00843882	0	0	0	0.00421941	0.00421941	0	0	0.00843882	0.00421941	0	0.0464135	0	0	0	0	0	0	0.320675	0	0.00843882	0	0	0.28692	0.00421941	0.00843882	0.00421941	0
637	1	Yes	0.000439059	0.00491746	8.78e-05	0.000351247	0.00114155	0.000263435	0.00807868	0	0.000175623	0.0014928	8.78e-05	0.0112399	0.000175623	0.00052687	0.0172989	0.00641026	0.000263435	0.000351247	0	0.000175623	0.000263435	0	8.78e-05	8.78e-05	0.00193186	0.000175623	0.000175623	0.000614682	0.000878117	0	0.0168599	0	0.000175623	8.78e-05	0.000175623	0.903758	0	0	8.78e-05	0	0.000439059
637	5	Yes	0	0	0.0465116	0.0581395	0.0581395	0	0	0	0	0	0	0	0.0116279	0	0	0	0.0465116	0	0	0.0232558	0	0.0348837	0.0232558	0.0116279	0.116279	0.0116279	0.0116279	0.0232558	0	0	0.0232558	0	0	0.0116279	0	0	0.0232558	0.0116279	0.0116279	0.0116279	0
637	9	Yes	0.0075928	0	0.0677728	0.0224972	0.0188414	0	0	0	0.0314961	0.0489314	0.0019685	0	0.0115298	0.00815523	0	0	0.0106862	0.0109674	0.0109674	0.0163105	0.0219348	0.0351519	0.0213723	0.00731159	0.152137	0.0337458	0.00449944	0.0095613	0	0	0	0.0075928	0.0284027	0.0452756	0.000281215	0	0.00281215	0	0.0163105	0.00703037	0
641	1	No	0.00548847	0.00658617	0.0131723	0.0131723	0.0186608	0	0.00987925	0	0.0153677	0.0131723	0.00548847	0.0274424	0.0175631	0.00329308	0.136114	0.0153677	0.00219539	0.00768386	0.00219539	0.00109769	0.0153677	0.00219539	0.0153677	0.00439078	0.0384193	0.00878156	0.00329308	0.00878156	0.0878156	0	0.0230516	0	0.00109769	0	0.00109769	0.163557	0.00329308	0	0.00439078	0.00219539	0.0373216
641	5	No	0.0461538	0	0.0102564	0	0.0153846	0	0	0	0.0205128	0.0307692	0	0	0.0153846	0.0205128	0	0	0.00512821	0.0153846	0.0307692	0.025641	0.0205128	0.00512821	0.0102564	0.00512821	0.169231	0.025641	0.0153846	0.025641	0	0	0	0.00512821	0.0358974	0	0	0	0.0205128	0	0.0102564	0.00512821	0
641	9	No	0	0	0.00687285	0.00687285	0.0309278	0	0	0.00343643	0.0274914	0.0412371	0.00343643	0.0103093	0.0309278	0.00343643	0	0	0.024055	0.00687285	0.00343643	0.0103093	0.00687285	0.00343643	0.0274914	0.0137457	0.0893471	0.00687285	0.0206186	0.0309278	0	0	0	0.0687285	0.00687285	0	0	0	0.113402	0	0	0.0103093	0.0206186
648	1	No	0	0.157746	2.27e-05	0	0.000408905	0	0.214016	0	6.82e-05	0	0	0	0	0	0.256088	0.0684689	0	0	0	0	2.27e-05	0	0	0	0	0	2.27e-05	0	0	0	0.26731	0	0	0	0	0.00463426	0	2.27e-05	0	0	0
648	5	No	0.00509338	0	0.0288625	0.0220713	0.0135823	0	0	0	0.0186757	0.0458404	0	0.00169779	0.0186757	0.0135823	0	0	0.0203735	0.0135823	0.0135823	0.0237691	0.0135823	0.0101868	0.0322581	0.00169779	0.225806	0.0458404	0.00848896	0.00848896	0	0	0	0.00169779	0.00848896	0.0101868	0	0	0.00679117	0.00169779	0.00169779	0.0118846	0
648	9	No	0.00241838	0	0.0217654	0.0145103	0.0120919	0	0	0	0.0290206	0.0108827	0.00120919	0	0.00604595	0.0290206	0	0	0.0181378	0.0217654	0.00967352	0.0120919	0.0181378	0.0133011	0.0181378	0.00362757	0.117291	0.0205562	0.00725514	0.00725514	0	0	0	0.131802	0.00362757	0.0229746	0	0	0.106409	0.00362757	0.00725514	0	0
650	1	No	0	0.00138408	0.0221453	0.0228374	0.0083045	0.000692042	0.000692042	0	0.0207612	0.0346021	0.00207612	0.00276817	0.0366782	0.0103806	0.00346021	0.000692042	0.00138408	0.00138408	0.00207612	0.00346021	0.00968858	0.00622837	0.0117647	0.00415225	0.10173	0.0761246	0.00553633	0.0401384	0	0	0	0	0.00207612	0.000692042	0.00553633	0.134256	0.000692042	0.00415225	0.00138408	0.00484429	0.00138408
650	5	No	0.00970874	0	0.038835	0.0194175	0.0485437	0.0194175	0	0.0291262	0.00970874	0.0291262	0	0	0.00970874	0	0.00970874	0	0	0	0	0	0.0485437	0	0.0582524	0	0.106796	0.0194175	0.00970874	0	0	0	0	0	0	0	0	0	0.0776699	0.038835	0.0194175	0	0
650	9	No	0.0280166	0.00031837	0.0302451	0.0178287	0.0187838	0	0	0	0.0238777	0.0405922	0.00143266	0.000477555	0.0170328	0.0113021	0	0	0.00748169	0.00588984	0.00827762	0.00795925	0.0192614	0.0111429	0.0261063	0.00939191	0.158389	0.040433	0.0157593	0.0195798	0	0	0.000159185	0.0272206	0.0246737	0.00684495	0	0.00031837	0.00652658	0.00573066	0.00795925	0.00939191	0.00031837
651	1	Yes	0.00181653	0.00635786	0.00544959	0.00999092	0.00544959	0.233424	0.0535876	0.00817439	0.00908265	0.00454133	0	0.00181653	0.00908265	0	0.0317893	0.0118074	0	0.00181653	0.00454133	0.00181653	0.0027248	0	0	0.000908265	0.0290645	0.0027248	0.000908265	0.00726612	0.00181653	0.0363306	0.108084	0	0	0	0	0.0027248	0	0.000908265	0.0027248	0.00454133	0.0027248
651	5	Yes	0.0251451	0	0.00967118	0.0174081	0.00967118	0	0	0	0.00967118	0.0116054	0.00193424	0	0.0193424	0.040619	0	0	0.0154739	0.0135397	0.0116054	0.0116054	0.0135397	0.00773694	0.0116054	0.0135397	0.137331	0.0135397	0.00773694	0.0212766	0	0	0	0.00193424	0.00967118	0.0135397	0	0	0.0174081	0	0.0154739	0.00967118	0.00386847
651	9	Yes	0.0276368	0	0.037225	0.00488814	0.0216206	0	0	0	0.00827223	0.0244407	0.000564016	0.000188005	0.0159804	0.00958827	0	0	0.0248167	0.00883625	0.0156044	0.0148524	0.0141004	0.0212446	0.0394811	0.00770822	0.197218	0.0216206	0.0120323	0.0159804	0	0	0	0	0.0148524	0.036849	0.000188005	0	0.000564016	0.000188005	0.0494454	0.00639218	0.000376011
653	1	Yes	0	0.12423	0.00102669	0	0.00102669	0.0626283	0.00513347	0.23614	0	0	0	0	0.00102669	0	0.113963	0.0379877	0	0	0	0	0	0.00102669	0	0	0.00205339	0	0	0	0	0	0.204312	0	0	0	0.00205339	0	0	0.00102669	0	0	0
653	5	Yes	0.0279653	0	0.0366442	0.00192864	0.0163934	0	0	0	0.00867888	0.0327869	0.00096432	0	0.0192864	0.0231437	0	0	0.0298939	0.0096432	0.00675024	0.0135005	0.0231437	0.0192864	0.0327869	0.0125362	0.199614	0.027001	0.00771456	0.00771456	0	0	0	0.0202507	0.0115718	0.0048216	0	0	0.00096432	0	0.0183221	0.00867888	0.00289296
653	9	Yes	0.0303191	0	0.0138298	0.00851064	0.012234	0	0	0.000531915	0.00638298	0.0138298	0.00531915	0.00159574	0.012766	0.0148936	0	0	0.0409574	0.00904255	0.0117021	0.012766	0.012766	0.0111702	0.0542553	0.0159574	0.119149	0.0180851	0.0138298	0.00797872	0.000531915	0	0.000531915	0.00851064	0.0180851	0.0255319	0.00106383	0.0101064	0.00904255	0	0.0345745	0.00585106	0
655	1	Yes	0.00677638	0.0106486	0.0396902	0.0193611	0.0212972	0.00968054	0.000968054	0.000968054	0.0300097	0.0416263	0	0.018393	0.0232333	0.0145208	0.00871249	0.00387222	0.00774443	0.000968054	0.00580833	0.00484027	0.0261375	0.017425	0.00871249	0.00677638	0.145208	0.0377541	0.00387222	0.0271055	0.00193611	0	0.0232333	0	0.0203291	0.00290416	0	0.00290416	0.000968054	0	0.0125847	0.00580833	0.0125847
655	5	Yes	0.000477099	0	0.00477099	0.0019084	0.00333969	0.000954198	0	0	0.0019084	0.00572519	0.000954198	0	0.0028626	0.0028626	0	0.00477099	0.000954198	0.0019084	0.0028626	0.000477099	0.0023855	0.0019084	0.0028626	0.000477099	0.0243321	0.00429389	0.000477099	0.0014313	0	0.769561	0.0209924	0.0128817	0.000477099	0.000477099	0.000477099	0	0.000477099	0.000477099	0	0.000477099	0.0014313
655	9	Yes	0.0164577	0	0.0289969	0.0141066	0.0117555	0	0	0	0.0164577	0.0242947	0.0023511	0.0023511	0.0148903	0.0211599	0	0	0.0164577	0.0125392	0.0148903	0.0164577	0.0109718	0.0141066	0.0242947	0.0109718	0.139498	0.0227273	0.00783699	0.00862069	0	0	0	0.0125392	0.00940439	0.0148903	0	0	0.0109718	0	0.0133229	0.00626959	0.0023511
657	1	No	0.000233863	0.00116932	0.00210477	0	0.00116932	0	0.000935454	0	0.000233863	0.000467727	0	0.05145	0.000233863	0	0.00233863	0.00187091	0	0	0	0	0.000233863	0.000233863	0.000935454	0	0.00397568	0.00116932	0.000467727	0.000233863	0	0	0.005145	0	0	0	0	0.858746	0	0	0	0.000233863	0
657	5	No	0	0	0.0134409	0.016129	0.0456989	0	0	0	0.0483871	0.0349462	0	0	0.0107527	0.0134409	0	0	0.016129	0.00537634	0.00806452	0.0107527	0.0134409	0.0134409	0.016129	0.00268817	0.239247	0.0295699	0.0188172	0.016129	0	0	0	0.00806452	0.016129	0	0	0	0	0	0.00268817	0.00806452	0
657	9	No	0.0142857	0	0.0166667	0.00952381	0.0261905	0	0	0	0.0190476	0.0142857	0.00714286	0	0.00952381	0.00952381	0	0	0.0261905	0.0190476	0.0142857	0.00714286	0.0380952	0.0119048	0.0166667	0.00952381	0.138095	0.00952381	0.0047619	0.0166667	0	0	0	0.00952381	0.0119048	0.0119048	0	0	0.0047619	0	0.00238095	0.0047619	0
658	1	No	7.32e-05	0	0.00139021	0.00219507	0.000439014	0.000219507	0	0	0.000365845	0.00460964	0.000146338	0.000804858	0.00190239	0.000146338	0.000219507	0	0.000365845	0.000731689	0.000365845	0.000292676	0.000804858	0.000585352	0.00146338	0	0.00490232	0.00299993	0.000439014	0.0011707	0	0	0.000292676	0	0.000365845	0.000146338	0.000512183	0.955221	0	0.000219507	0	0.000585352	0.000292676
658	5	No	0.0116959	0	0.0409357	0.00584795	0.0292398	0	0	0	0.00584795	0.0350877	0.00584795	0	0.0233918	0.0116959	0	0	0.00584795	0	0.00584795	0	0	0.0175439	0.0233918	0.00584795	0.105263	0.0409357	0.00584795	0.00584795	0	0	0	0.0116959	0	0	0	0.00584795	0.0935673	0.0116959	0	0	0
658	9	No	0.010258	0	0.024557	0.014299	0.00746037	0	0	0	0.016475	0.0447622	0.00248679	0.000310849	0.0180292	0.0242462	0	0	0.010258	0.014299	0.0422754	0.0208269	0.0198943	0.0158533	0.0198943	0.0152316	0.26018	0.0453839	0.0158533	0.010258	0	0	0	0.0158533	0.0161641	0.000310849	0.00155424	0	0.00248679	0.000310849	0.0105689	0.0149207	0
659	1	Yes	0.0211742	0.00577478	0.0336862	0.0173244	0.0105871	0.0211742	0.00384986	0.00192493	0.0317613	0.0433109	0.012512	0.0105871	0.0134745	0.0250241	0.0105871	0.0105871	0.012512	0.000962464	0.00577478	0.00192493	0.014437	0.0134745	0.0230991	0.00577478	0.122233	0.0298364	0.00673725	0.014437	0.00192493	0	0.00769971	0.000962464	0.00288739	0.00288739	0.00384986	0.0250241	0.00673725	0.00192493	0.00384986	0.00866218	0
659	5	Yes	0	0	0.00502513	0	0.0552764	0	0	0	0.0100503	0.00502513	0	0	0.0351759	0.0100503	0	0	0.0301508	0.0201005	0.0100503	0.0100503	0.0201005	0	0.0603015	0.00502513	0.160804	0.0301508	0.00502513	0.0150754	0	0	0	0.0201005	0.0100503	0.0351759	0	0	0.0100503	0.0100503	0	0.0150754	0
659	9	Yes	0.00799574	0	0.0149254	0.011194	0.00799574	0	0	0	0.0133262	0.0234542	0.0021322	0.000533049	0.0117271	0.0143923	0	0	0.021322	0.00852878	0.0133262	0.0133262	0.011194	0.00639659	0.0223881	0.0207889	0.129531	0.0143923	0.0127932	0.0133262	0	0	0	0.00319829	0.0165245	0.0159915	0	0	0.251599	0.00373134	0.00373134	0.0138593	0

## Sheet: Table S2
Supplementary_Table_S2. Endometrial genes differentially expressed at week 5 postpartum between cycling and non-cycling dairy cows.
Ensembl_gene_id	log_fold_change^	BH_P-value	Gene_description	Gene_name
ENSBTAG00000000103	-0.538936	0.0322737	0	0
ENSBTAG00000000425	-0.509137	0.024507	60S ribosomal protein L17 [Source:UniProtKB/Swiss-Prot;Acc:Q3T025]	0
ENSBTAG00000000483	0.854837	0.0476568	hyaluronidase-1 precursor [Source:RefSeq peptide;Acc:NP_001017941]	0
ENSBTAG00000000560	-0.581896	0.0286621	0	0
ENSBTAG00000000623	-0.575385	0.0281722	0	0
ENSBTAG00000001877	1.10576	0.0468721	0	0
ENSBTAG00000004406	1.19206	0.0237816	0	0
ENSBTAG00000004766	-1.00433	0.0481548	C-type lectin domain family 18 member A precursor [Source:RefSeq peptide;Acc:NP_001095504]	0
ENSBTAG00000005077	-2.07347	0.0127632	0	0
ENSBTAG00000005349	-0.672528	0.0037741	60S ribosomal protein L27a [Source:UniProtKB/Swiss-Prot;Acc:Q56K03]	0
ENSBTAG00000005475	2.37284	0.000100435	0	0
ENSBTAG00000006655	4.86982	0.00336542	prolactin-inducible protein homolog precursor [Source:RefSeq peptide;Acc:NP_001074382]	0
ENSBTAG00000007392	3.89007	0.049671	0	0
ENSBTAG00000007696	0.448974	0.0214288	0	0
ENSBTAG00000008485	-0.552135	0.01442	0	0
ENSBTAG00000008570	-0.509942	0.0485661	0	0
ENSBTAG00000009166	3.31855	0.00840353	0	0
ENSBTAG00000009197	0.353721	0.00921676	0	0
ENSBTAG00000009902	2.17007	0.00957114	0	0
ENSBTAG00000010060	2.35151	0.0297616	0	0
ENSBTAG00000010433	3.66232	0.0349206	0	0
ENSBTAG00000010922	0.505278	0.00446805	Trafficking protein particle complex subunit 2 [Source:UniProtKB/Swiss-Prot;Acc:Q3T0F2]	0
ENSBTAG00000010952	-1.56267	0.0488356	0	0
ENSBTAG00000010967	-0.724955	0.0272178	uncharacterized protein C10orf107 homolog isoform 2 [Source:RefSeq peptide;Acc:NP_001099088]	0
ENSBTAG00000010986	1.93587	0.0439344	0	0
ENSBTAG00000011305	3.12952	0.0157827	0	0
ENSBTAG00000011642	0.723454	0.0401018	0	0
ENSBTAG00000012207	5.83082	0.0459104	0	0
ENSBTAG00000012317	2.07972	0.0019203	Purine nucleoside phosphorylase [Source:UniProtKB/Swiss-Prot;Acc:P55859]	0
ENSBTAG00000012370	1.6652	0.0397876	matrix Gla protein precursor [Source:RefSeq peptide;Acc:NP_777132]	0
ENSBTAG00000012540	4.03165	0.00753556	Glycine N-phenylacetyltransferase [Source:UniProtKB/Swiss-Prot;Acc:O77512]	0
ENSBTAG00000012791	0.589556	0.0356431	Glutamyl-tRNA(Gln) amidotransferase subunit C, mitochondrial [Source:UniProtKB/Swiss-Prot;Acc:Q2KIF1]	0
ENSBTAG00000014328	7.59274	0.00127171	0	0
ENSBTAG00000014337	-0.646644	0.00652466	Eukaryotic translation initiation factor 2 subunit 3 [Source:UniProtKB/Swiss-Prot;Acc:Q2KHU8]	0
ENSBTAG00000014423	-0.425155	0.0091669	0	0
ENSBTAG00000014518	-0.596303	0.002526	60S ribosomal protein L9 [Source:UniProtKB/Swiss-Prot;Acc:Q3SYR7]	0
ENSBTAG00000015061	4.90874	0.0119493	0	0
ENSBTAG00000015072	-1.85043	0.00119721	0	0
ENSBTAG00000015377	-2.95893	0.0314322	0	0
ENSBTAG00000015666	-1.23936	0.0282082	0	0
ENSBTAG00000016391	-0.5487	0.018453	0	0
ENSBTAG00000016486	1.62983	0.00983193	0	0
ENSBTAG00000016691	0.698691	0.0235028	0	0
ENSBTAG00000017613	-0.394299	0.0287513	0	0
ENSBTAG00000017665	1.60752	0.0159869	0	0
ENSBTAG00000018188	0.608752	0.0470785	NADH dehydrogenase [ubiquinone] 1 subunit C2 [Source:UniProtKB/Swiss-Prot;Acc:Q02827]	0
ENSBTAG00000019103	1.13597	0.0130732	0	0
ENSBTAG00000019339	-0.581772	0.0472402	0	0
ENSBTAG00000019494	-0.584091	0.0128792	0	0
ENSBTAG00000020139	-0.682772	0.00405909	0	0
ENSBTAG00000020285	4.78095	0.0105071	0	0
ENSBTAG00000020873	1.05347	0.0309696	0	0
ENSBTAG00000020908	-0.644134	0.00455583	Nucleosome assembly protein 1-like 1 [Source:UniProtKB/Swiss-Prot;Acc:A6H767]	0
ENSBTAG00000021064	1.59332	0.0130407	0	0
ENSBTAG00000021119	8.42876	0.000230886	0	0
ENSBTAG00000021367	-0.643399	0.000230133	0	0
ENSBTAG00000021574	-0.956822	0.00896645	transcription factor 7-like 2 [Source:RefSeq peptide;Acc:NP_001137211]	0
ENSBTAG00000022084	0.760154	0.0434276	0	0
ENSBTAG00000022395	7.06421	0.00191664	0	0
ENSBTAG00000022396	4.54391	0.0134057	0	0
ENSBTAG00000022534	0.310615	0.044367	0	0
ENSBTAG00000022613	0.949235	0.00720157	Cytochrome c [Source:UniProtKB/Swiss-Prot;Acc:P62894]	0
ENSBTAG00000022902	-0.535515	0.0016685	60S ribosomal protein L17 [Source:UniProtKB/Swiss-Prot;Acc:Q3T025]	0
ENSBTAG00000023806	2.32668	0.047885	0	0
ENSBTAG00000024683	0.353721	0.00921676	Statherin [Source:UniProtKB/Swiss-Prot;Acc:Q8HY86]	0
ENSBTAG00000024751	1.08564	0.0198146	0	0
ENSBTAG00000024791	0.906707	0.0401063	0	0
ENSBTAG00000025595	-0.761764	0.0397462	0	0
ENSBTAG00000025920	3.57594	0.0243863	0	0
ENSBTAG00000027772	-0.408001	0.0338717	40S ribosomal protein S25 [Source:UniProtKB/Swiss-Prot;Acc:Q56JX5]	0
ENSBTAG00000027930	-0.79599	0.0144737	0	0
ENSBTAG00000030164	-0.490762	0.0310659	0	0
ENSBTAG00000031082	-0.628364	0.0118895	0	0
ENSBTAG00000031205	-0.964286	0.0189739	0	0
ENSBTAG00000031749	0.689055	0.0344395	0	0
ENSBTAG00000032304	1.15848	0.0395424	0	0
ENSBTAG00000032893	3.65307	0.000821283	0	0
ENSBTAG00000033122	-0.807425	0.0474815	0	0
ENSBTAG00000033346	2.00295	0.0345987	0	0
ENSBTAG00000033470	0.417599	0.00187539	0	0
ENSBTAG00000033894	0.807103	0.0159786	0	0
ENSBTAG00000034598	-0.426081	0.0147594	0	0
ENSBTAG00000036099	2.00542	0.0429199	0	0
ENSBTAG00000037509	4.90902	0.0219219	0	0
ENSBTAG00000037613	0.804578	0.0178873	0	0
ENSBTAG00000038116	0.438956	0.0419553	0	0
ENSBTAG00000038312	1.32759	0.00190867	0	0
ENSBTAG00000038532	4.24566	0.00031289	Folate receptor alpha [Source:UniProtKB/Swiss-Prot;Acc:P02702]	0
ENSBTAG00000039132	1.78103	0.00996525	0	0
ENSBTAG00000039212	-0.4367	0.0468918	Cytoplasmic tRNA 2-thiolation protein 1 [Source:UniProtKB/Swiss-Prot;Acc:Q0VC66]	0
ENSBTAG00000039289	2.84132	0.0110939	0	0
ENSBTAG00000040308	-0.653306	0.0089775	0	0
ENSBTAG00000040320	0.560892	0.0208557	0	0
ENSBTAG00000040367	-2.83776	0.0344243	0	0
ENSBTAG00000045504	-0.732901	0.0377808	0	0
ENSBTAG00000045595	0.600402	0.047181	0	0
ENSBTAG00000045677	5.18257	0.00211604	0	0
ENSBTAG00000045993	1.24113	0.0341637	0	0
ENSBTAG00000046283	6.9124	0.00076066	0	0
ENSBTAG00000046322	-5.12972	0.00946046	0	0
ENSBTAG00000046353	4.27752	0.0169432	0	0
ENSBTAG00000046901	-1.29465	0.0300352	0	0
ENSBTAG00000047000	1.14773	0.00123241	0	0
ENSBTAG00000047199	0.892028	0.0207254	0	0
ENSBTAG00000047200	0.888953	0.0163064	0	0
ENSBTAG00000047342	1.90488	0.00322807	0	0
ENSBTAG00000047676	5.88618	0.000736797	0	0
ENSBTAG00000047937	-1.20008	0.0298099	0	0
ENSBTAG00000047954	-0.425411	0.0418917	0	0
ENSBTAG00000047957	3.01039	0.010072	0	0
ENSBTAG00000048057	1.05762	0.0446573	0	0
ENSBTAG00000048089	0.477147	0.00352243	0	0
ENSBTAG00000048096	-1.86074	0.0493745	0	0
ENSBTAG00000048213	2.25418	0.0226624	0	0
ENSBTAG00000048257	3.71561	0.0021285	0	0
ENSBTAG00000048275	3.90748	0.00363173	0	0
ENSBTAG00000022461	-0.590558	0.00566068	septin-10 [Source:RefSeq peptide;Acc:NP_001039641]	42988
ENSBTAG00000001451	-1.92067	0.0155333	alpha-1,4-N-acetylglucosaminyltransferase [Source:HGNC Symbol;Acc:HGNC:17968]	A4GNT
ENSBTAG00000009343	1.63289	0.0239976	AP2 associated kinase 1 [Source:HGNC Symbol;Acc:HGNC:19679]	AAK1
ENSBTAG00000019049	-0.90164	0.0223113	apoptosis associated tyrosine kinase [Source:HGNC Symbol;Acc:HGNC:21]	AATK
ENSBTAG00000002595	3.00637	0.0485726	ATP binding cassette subfamily B member 5 [Source:HGNC Symbol;Acc:HGNC:46]	ABCB5
ENSBTAG00000021090	2.35435	0.000258102	multidrug resistance-associated protein 1 [Source:RefSeq peptide;Acc:NP_776648]	ABCC1
ENSBTAG00000020070	1.57219	0.00635038	ATP binding cassette subfamily C member 3 [Source:HGNC Symbol;Acc:HGNC:54]	ABCC3
ENSBTAG00000009698	1.14189	0.0220159	ATP binding cassette subfamily D member 3 [Source:HGNC Symbol;Acc:HGNC:67]	ABCD3
ENSBTAG00000021272	2.1576	0.0114044	ATP-binding cassette sub-family G member 1 [Source:RefSeq peptide;Acc:NP_001192457]	ABCG1
ENSBTAG00000004899	1.24015	0.0269356	actin binding LIM protein 1 [Source:HGNC Symbol;Acc:HGNC:78]	ABLIM1
ENSBTAG00000001446	1.08609	0.00725058	ABRA C-terminal like [Source:HGNC Symbol;Acc:HGNC:21230]	ABRACL
ENSBTAG00000018041	1.08906	0.0390576	acyl-CoA dehydrogenase, short/branched chain [Source:HGNC Symbol;Acc:HGNC:91]	ACADSB
ENSBTAG00000000555	0.844219	0.0111292	aconitase 1 [Source:HGNC Symbol;Acc:HGNC:117]	ACO1
ENSBTAG00000011634	2.21003	0.00819879	acid phosphatase, prostate [Source:HGNC Symbol;Acc:HGNC:125]	ACPP
ENSBTAG00000017258	1.53036	0.00609741	long-chain-fatty-acid--CoA ligase 3 [Source:RefSeq peptide;Acc:NP_001192397]	ACSL3
ENSBTAG00000018986	2.46836	0.0271919	acyl-CoA synthetase long-chain family member 4 [Source:HGNC Symbol;Acc:HGNC:3571]	ACSL4
ENSBTAG00000013141	-0.880503	0.00737831	actin related protein T3 [Source:HGNC Symbol;Acc:HGNC:24022]	ACTRT3
ENSBTAG00000012444	3.55248	0.0114716	ADAM metallopeptidase domain 12 [Source:HGNC Symbol;Acc:HGNC:190]	ADAM12
ENSBTAG00000038377	-0.944583	0.0293311	ADAM metallopeptidase domain 20 [Source:HGNC Symbol;Acc:HGNC:199]	ADAM20
ENSBTAG00000009050	1.79003	0.003846	adiponectin receptor 2 [Source:HGNC Symbol;Acc:HGNC:24041]	ADIPOR2
ENSBTAG00000007581	2.44055	0.0020596	adenosine A2b receptor [Source:HGNC Symbol;Acc:HGNC:264]	ADORA2B
ENSBTAG00000018488	0.871176	0.0296419	AF4/FMR2 family member 1 [Source:HGNC Symbol;Acc:HGNC:7135]	AFF1
ENSBTAG00000045578	4.64445	0.0428872	anterior gradient 3, protein disulphide isomerase family member [Source:HGNC Symbol;Acc:HGNC:24167]	AGR3
ENSBTAG00000001257	1.9342	0.0494521	ATP/GTP binding protein 1 [Source:HGNC Symbol;Acc:HGNC:17258]	AGTPBP1
ENSBTAG00000006838	0.778544	0.00761997	apoptosis inducing factor mitochondria associated 1 [Source:HGNC Symbol;Acc:HGNC:8768]	AIFM1
ENSBTAG00000004230	-0.657015	0.0127557	aminoacyl tRNA synthetase complex interacting multifunctional protein 1 [Source:HGNC Symbol;Acc:HGNC:10648]	AIMP1
ENSBTAG00000017411	2.25896	0.0378479	adenylate kinase 5 [Source:HGNC Symbol;Acc:HGNC:365]	AK5
ENSBTAG00000003439	0.311663	0.0462228	A-kinase anchoring protein 10 [Source:HGNC Symbol;Acc:HGNC:368]	AKAP10
ENSBTAG00000014752	1.26787	0.0413289	A-kinase anchoring protein 11 [Source:HGNC Symbol;Acc:HGNC:369]	AKAP11
ENSBTAG00000037383	1.65795	0.0382939	A-kinase anchoring protein 13 [Source:HGNC Symbol;Acc:HGNC:371]	AKAP13
ENSBTAG00000004715	0.436765	0.0460402	akirin 1 [Source:HGNC Symbol;Acc:HGNC:25744]	AKIRIN1
ENSBTAG00000011832	1.87493	0.00171655	aldehyde dehydrogenase 18 family member A1 [Source:HGNC Symbol;Acc:HGNC:9722]	ALDH18A1
ENSBTAG00000018192	0.805926	0.0373066	ALG8, alpha-1,3-glucosyltransferase [Source:HGNC Symbol;Acc:HGNC:23161]	ALG8
ENSBTAG00000021813	1.82968	0.0114716	alpha-methylacyl-CoA racemase [Source:HGNC Symbol;Acc:HGNC:451]	AMACR
ENSBTAG00000015676	-2.3297	0.0259499	alpha-1-microglobulin/bikunin precursor [Source:HGNC Symbol;Acc:HGNC:453]	AMBP
ENSBTAG00000026194	-1.26756	0.0493892	archaelysin family metallopeptidase 1 [Source:HGNC Symbol;Acc:HGNC:22231]	AMZ1
ENSBTAG00000034936	1.45975	0.00137316	ankyrin repeat and IBR domain-containing protein 1 [Source:RefSeq peptide;Acc:NP_001178981]	ANKIB1
ENSBTAG00000012720	-0.90659	0.00294077	ankyrin repeat domain 2 [Source:HGNC Symbol;Acc:HGNC:495]	ANKRD2
ENSBTAG00000011337	3.59281	0.00410583	ankyrin repeat domain 33B [Source:HGNC Symbol;Acc:HGNC:35240]	ANKRD33B
ENSBTAG00000009837	5.27458	0.000175907	ankyrin repeat and sterile alpha motif domain containing 4B [Source:HGNC Symbol;Acc:HGNC:26795]	ANKS4B
ENSBTAG00000009997	-1.74992	0.042589	anoctamin 1 [Source:HGNC Symbol;Acc:HGNC:21625]	ANO1
ENSBTAG00000009725	-2.61813	0.00275499	aldehyde oxidase 1 [Source:RefSeq peptide;Acc:NP_788841]	AOX1
ENSBTAG00000026812	-7.14301	0.0169719	aldehyde oxidase 2 [Source:RefSeq peptide;Acc:NP_001268847]	AOX2
ENSBTAG00000020420	0.850975	0.0480986	adaptor related protein complex 1 sigma 2 subunit [Source:HGNC Symbol;Acc:HGNC:560]	AP1S2
ENSBTAG00000018852	0.920463	0.0213136	APC, WNT signaling pathway regulator [Source:HGNC Symbol;Acc:HGNC:583]	APC
ENSBTAG00000039922	1.88863	0.00180262	ArfGAP with RhoGAP domain, ankyrin repeat and PH domain 2 [Source:HGNC Symbol;Acc:HGNC:16924]	ARAP2
ENSBTAG00000006690	0.589858	0.0083771	archain 1 [Source:HGNC Symbol;Acc:HGNC:649]	ARCN1
ENSBTAG00000018134	3.9944	0.00620524	amphiregulin [Source:HGNC Symbol;Acc:HGNC:651]	AREG
ENSBTAG00000020379	0.55222	0.0338664	apoptosis resistant E3 ubiquitin protein ligase 1 [Source:HGNC Symbol;Acc:HGNC:20363]	AREL1
ENSBTAG00000007120	1.0127	0.00500776	brefeldin A-inhibited guanine nucleotide-exchange protein 2 [Source:RefSeq peptide;Acc:NP_001192581]	ARFGEF2
ENSBTAG00000027151	2.18187	6.06849e-06	rho GTPase-activating protein 26 [Source:RefSeq peptide;Acc:NP_001192451]	ARHGAP26
ENSBTAG00000019952	0.916792	0.00137547	armadillo repeat containing 8 [Source:HGNC Symbol;Acc:HGNC:24999]	ARMC8
ENSBTAG00000017808	1.09218	0.0139873	arylsulfatase family member J [Source:HGNC Symbol;Acc:HGNC:26286]	ARSJ
ENSBTAG00000025101	2.31068	0.0370669	asialoglycoprotein receptor 2 [Source:HGNC Symbol;Acc:HGNC:743]	ASGR2
ENSBTAG00000034077	3.9354	0.045746	agouti signaling protein [Source:HGNC Symbol;Acc:HGNC:745]	ASIP
ENSBTAG00000005863	0.726599	0.0492479	activating transcription factor 7 [Source:HGNC Symbol;Acc:HGNC:792]	ATF7
ENSBTAG00000024000	-1.24991	0.0323146	atonal bHLH transcription factor 8 [Source:HGNC Symbol;Acc:HGNC:24126]	ATOH8
ENSBTAG00000013204	1.75439	0.00588156	ATPase 13A3 [Source:HGNC Symbol;Acc:HGNC:24113]	ATP13A3
ENSBTAG00000018657	2.55637	0.0464702	ATPase 13A5 [Source:HGNC Symbol;Acc:HGNC:31789]	ATP13A5
ENSBTAG00000002703	0.572966	0.0277573	V-type proton ATPase catalytic subunit A [Source:UniProtKB/Swiss-Prot;Acc:P31404]	ATP6V1A
ENSBTAG00000003450	0.40238	0.0235786	ATPase H+ transporting V1 subunit H [Source:HGNC Symbol;Acc:HGNC:18303]	ATP6V1H
ENSBTAG00000011156	1.56039	0.00151934	probable phospholipid-transporting ATPase IA [Source:RefSeq peptide;Acc:NP_777263]	ATP8A1
ENSBTAG00000008801	0.462581	0.0280621	ATP synthase mitochondrial F1 complex assembly factor 2 [Source:HGNC Symbol;Acc:HGNC:18802]	ATPAF2
ENSBTAG00000019675	2.01009	0.0371379	ataxin 1 [Source:HGNC Symbol;Acc:HGNC:10548]	ATXN1
ENSBTAG00000002083	0.979898	0.0248818	AUTS2, activator of transcription and developmental regulator [Source:HGNC Symbol;Acc:HGNC:14262]	AUTS2
ENSBTAG00000026236	1.77144	0.027259	alpha-2-glycoprotein 1, zinc-binding [Source:HGNC Symbol;Acc:HGNC:910]	AZGP1
ENSBTAG00000010397	0.694632	0.00892915	UDP-GlcNAc:betaGal beta-1,3-N-acetylglucosaminyltransferase 5 [Source:HGNC Symbol;Acc:HGNC:15684]	B3GNT5
ENSBTAG00000009864	3.10653	0.00484992	beta-1,4-N-acetyl-galactosaminyltransferase 2 [Source:HGNC Symbol;Acc:HGNC:24136]	B4GALNT2
ENSBTAG00000001390	0.840372	0.0339579	beta-1,4-galactosyltransferase 4 [Source:RefSeq peptide;Acc:NP_001033167]	B4GALT4
ENSBTAG00000019181	1.66097	0.00412866	BAI1 associated protein 2 like 1 [Source:HGNC Symbol;Acc:HGNC:21649]	BAIAP2L1
ENSBTAG00000019302	1.54057	0.0427061	BCL2, apoptosis regulator [Source:HGNC Symbol;Acc:HGNC:990]	BCL2
ENSBTAG00000000448	3.65522	0.00627041	3-hydroxybutyrate dehydrogenase 1 [Source:HGNC Symbol;Acc:HGNC:1027]	BDH1
ENSBTAG00000003696	1.65276	0.00180262	BICD family like cargo adaptor 1 [Source:HGNC Symbol;Acc:HGNC:28095]	BICDL1
ENSBTAG00000017098	4.4073	0.000904392	BPI fold containing family A member 1 [Source:HGNC Symbol;Acc:HGNC:15749]	BPIFA1
ENSBTAG00000015724	8.05696	0.000371887	BPI fold containing family B member 1 [Source:HGNC Symbol;Acc:HGNC:16108]	BPIFB1
ENSBTAG00000015936	-2.83403	0.0394292	BMP/retinoic acid inducible neural specific 1 [Source:HGNC Symbol;Acc:HGNC:2687]	BRINP1
ENSBTAG00000044155	1.70814	0.0169432	B-box and SPRY domain containing [Source:HGNC Symbol;Acc:HGNC:18232]	BSPRY
ENSBTAG00000010012	-0.63949	0.00105647	basic transcription factor 3 [Source:HGNC Symbol;Acc:HGNC:1125]	BTF3
ENSBTAG00000021796	-0.460747	0.0252002	chromosome 12 open reading frame 43 [Source:HGNC Symbol;Acc:HGNC:25719]	C12orf43
ENSBTAG00000002775	0.657788	0.0499649	chromosome 12 open reading frame 71 [Source:HGNC Symbol;Acc:HGNC:34452]	C12orf71
ENSBTAG00000025803	-0.621987	0.00541878	chromosome 15 open reading frame 59 [Source:HGNC Symbol;Acc:HGNC:33753]	C15orf59
ENSBTAG00000018938	-0.84561	0.00415135	Cell death-inducing p53-target protein 1 [Source:UniProtKB/Swiss-Prot;Acc:Q58D45]	C16orf5
ENSBTAG00000024520	-0.431004	0.0291879	chromosome 1 open reading frame 174 [Source:HGNC Symbol;Acc:HGNC:27915]	C1orf174
ENSBTAG00000021079	1.15637	0.0439273	chromosome 1 open reading frame 210 [Source:HGNC Symbol;Acc:HGNC:28755]	C1orf210
ENSBTAG00000015011	0.78788	0.0208269	chromosome 7 open reading frame 43 [Source:HGNC Symbol;Acc:HGNC:25604]	C7orf43
ENSBTAG00000006478	0.705925	0.00866914	chromosome 9 open reading frame 64 [Source:HGNC Symbol;Acc:HGNC:28144]	C9orf64
ENSBTAG00000034222	0.986937	0.00430045	calcium binding protein 39 like [Source:HGNC Symbol;Acc:HGNC:20290]	CAB39L
ENSBTAG00000021994	1.68398	0.0195561	calcium voltage-gated channel auxiliary subunit alpha2delta 4 [Source:HGNC Symbol;Acc:HGNC:20202]	CACNA2D4
ENSBTAG00000000977	-1.19975	0.00546345	cell adhesion molecule 1 [Source:HGNC Symbol;Acc:HGNC:5951]	CADM1
ENSBTAG00000009719	-0.956736	0.0193205	calcium homeostasis modulator 2 [Source:HGNC Symbol;Acc:HGNC:23493]	CALHM2
ENSBTAG00000016541	-2.45697	0.000112606	calcium/calmodulin dependent protein kinase IG [Source:HGNC Symbol;Acc:HGNC:14585]	CAMK1G
ENSBTAG00000012653	7.81168	0.000114291	calcium/calmodulin dependent protein kinase II beta [Source:HGNC Symbol;Acc:HGNC:1461]	CAMK2B
ENSBTAG00000009156	-0.990842	0.0478292	calcium/calmodulin dependent protein kinase II inhibitor 1 [Source:HGNC Symbol;Acc:HGNC:24190]	CAMK2N1
ENSBTAG00000032519	-0.661509	0.00679816	calmodulin-lysine N-methyltransferase [Source:HGNC Symbol;Acc:HGNC:26276]	CAMKMT
ENSBTAG00000005819	-0.771625	0.0124439	coiled-coil domain containing 61 [Source:HGNC Symbol;Acc:HGNC:33629]	CCDC61
ENSBTAG00000023736	-1.70812	0.0267242	CDC42 effector protein 3 [Source:HGNC Symbol;Acc:HGNC:16943]	CDC42EP3
ENSBTAG00000005961	0.657882	0.00141321	CDC42 small effector 2 [Source:HGNC Symbol;Acc:HGNC:18547]	CDC42SE2
ENSBTAG00000016307	-0.420908	0.0451978	cell division cycle 7 [Source:HGNC Symbol;Acc:HGNC:1745]	CDC7
ENSBTAG00000007421	-0.654694	0.0425197	cadherin 5 [Source:HGNC Symbol;Acc:HGNC:1764]	CDH5
ENSBTAG00000018050	1.24423	0.0302243	cerebellar degeneration related protein 2 [Source:HGNC Symbol;Acc:HGNC:1799]	CDR2
ENSBTAG00000031084	1.00199	0.0239423	CMT1A duplicated region transcript 4 [Source:HGNC Symbol;Acc:HGNC:14383]	CDRT4
ENSBTAG00000005615	1.48681	0.029698	carcinoembryonic antigen-related cell adhesion molecule 1 precursor [Source:RefSeq peptide;Acc:NP_991357]	CEACAM1
ENSBTAG00000001323	-0.293218	0.0367784	centromere protein C [Source:HGNC Symbol;Acc:HGNC:1854]	CENPC
ENSBTAG00000006925	-0.409505	0.0123428	centromere protein L [Source:HGNC Symbol;Acc:HGNC:17879]	CENPL
ENSBTAG00000004802	0.988861	0.0264101	centrosomal protein 170B [Source:HGNC Symbol;Acc:HGNC:20362]	CEP170B
ENSBTAG00000012929	1.27678	0.00895716	centrosomal protein 85 like [Source:HGNC Symbol;Acc:HGNC:21638]	CEP85L
ENSBTAG00000044179	2.90673	0.0114716	ceramide synthase 6 [Source:RefSeq peptide;Acc:NP_001180061]	CERS6
ENSBTAG00000017141	0.358702	0.0262328	cell growth regulator with ring finger domain 1 [Source:HGNC Symbol;Acc:HGNC:15528]	CGRRF1
ENSBTAG00000010027	1.40428	0.0146005	choline dehydrogenase [Source:HGNC Symbol;Acc:HGNC:24288]	CHDH
ENSBTAG00000010304	1.16916	0.0449308	choline kinase alpha [Source:HGNC Symbol;Acc:HGNC:1937]	CHKA
ENSBTAG00000013387	0.514488	0.0422072	charged multivesicular body protein 4B [Source:HGNC Symbol;Acc:HGNC:16171]	CHMP4B
ENSBTAG00000027173	0.869722	0.0197119	calcineurin like EF-hand protein 1 [Source:HGNC Symbol;Acc:HGNC:17433]	CHP1
ENSBTAG00000011584	1.41443	0.00477454	carbohydrate sulfotransferase 2 [Source:HGNC Symbol;Acc:HGNC:1970]	CHST2
ENSBTAG00000005897	0.660497	0.0214939	CHURC1-FNTB readthrough [Source:HGNC Symbol;Acc:HGNC:42960]	CHURC1-FNTB
ENSBTAG00000015113	2.69429	0.00969211	Cbp/p300 interacting transactivator with Glu/Asp rich carboxy-terminal domain 4 [Source:HGNC Symbol;Acc:HGNC:18696]	CITED4
ENSBTAG00000020130	1.13559	0.00544742	chloride voltage-gated channel 3 [Source:HGNC Symbol;Acc:HGNC:2021]	CLCN3
ENSBTAG00000013148	1.73353	0.0383976	Claudin-1 [Source:UniProtKB/Swiss-Prot;Acc:Q6L708]	CLDN1
ENSBTAG00000019448	1.81894	0.00865802	claudin 7 [Source:HGNC Symbol;Acc:HGNC:2049]	CLDN7
ENSBTAG00000008129	-2.20234	0.043601	calsyntenin 3 [Source:HGNC Symbol;Acc:HGNC:18371]	CLSTN3
ENSBTAG00000001137	-0.534181	0.0160903	clathrin light chain A [Source:HGNC Symbol;Acc:HGNC:2090]	CLTA
ENSBTAG00000016708	0.729876	0.0495247	clathrin heavy chain 1 [Source:RefSeq peptide;Acc:NP_776448]	CLTC
ENSBTAG00000010801	1.54273	0.0302067	carboxymethylenebutenolidase homolog [Source:HGNC Symbol;Acc:HGNC:25090]	CMBL
ENSBTAG00000001712	1.17644	0.0158944	CKLF like MARVEL transmembrane domain containing 7 [Source:HGNC Symbol;Acc:HGNC:19178]	CMTM7
ENSBTAG00000001710	0.905837	0.0487532	CKLF like MARVEL transmembrane domain containing 8 [Source:HGNC Symbol;Acc:HGNC:19179]	CMTM8
ENSBTAG00000021428	3.18775	0.0433389	carnosine dipeptidase 1 [Source:HGNC Symbol;Acc:HGNC:20675]	CNDP1
ENSBTAG00000009841	0.966678	0.0146802	carnosine dipeptidase 2 [Source:HGNC Symbol;Acc:HGNC:24437]	CNDP2
ENSBTAG00000005526	0.382192	0.0356982	component of oligomeric golgi complex 5 [Source:HGNC Symbol;Acc:HGNC:14857]	COG5
ENSBTAG00000013369	-1.31272	0.049188	collagen type XIV alpha 1 chain [Source:HGNC Symbol;Acc:HGNC:2191]	COL14A1
ENSBTAG00000021316	3.20239	0.017241	collagen type IV alpha 3 chain [Source:HGNC Symbol;Acc:HGNC:2204]	COL4A3
ENSBTAG00000021310	2.44998	0.0253918	collagen type IV alpha 4 chain [Source:HGNC Symbol;Acc:HGNC:2206]	COL4A4
ENSBTAG00000004367	1.00993	0.0151945	coenzyme Q10A [Source:HGNC Symbol;Acc:HGNC:26515]	COQ10A
ENSBTAG00000020331	-0.642461	0.00221707	coenzyme Q6, monooxygenase [Source:HGNC Symbol;Acc:HGNC:20233]	COQ6
ENSBTAG00000007659	2.22863	0.0031038	coronin 2A [Source:HGNC Symbol;Acc:HGNC:2255]	CORO2A
ENSBTAG00000007015	0.780508	0.029152	COX11, cytochrome c oxidase copper chaperone [Source:HGNC Symbol;Acc:HGNC:2261]	COX11
ENSBTAG00000002938	1.81487	0.00381734	cadherin like and PC-esterase domain containing 1 [Source:HGNC Symbol;Acc:HGNC:26159]	CPED1
ENSBTAG00000013496	-1.16239	0.0256241	carboxypeptidase M [Source:HGNC Symbol;Acc:HGNC:2311]	CPM
ENSBTAG00000002233	-0.715373	0.0441606	copine-2 [Source:RefSeq peptide;Acc:NP_001230260]	CPNE2
ENSBTAG00000002749	-4.37847	0.00948172	corticotropin-releasing factor receptor 1 precursor [Source:RefSeq peptide;Acc:NP_776712]	CRHR1
ENSBTAG00000017527	1.99179	0.0118004	crystallin beta-gamma domain containing 1 [Source:HGNC Symbol;Acc:HGNC:356]	CRYBG1
ENSBTAG00000005629	2.06038	0.0302219	crystallin beta-gamma domain containing 2 [Source:HGNC Symbol;Acc:HGNC:17295]	CRYBG2
ENSBTAG00000004613	-1.05453	0.0286242	chondroitin sulfate N-acetylgalactosaminyltransferase 1 [Source:HGNC Symbol;Acc:HGNC:24290]	CSGALNACT1
ENSBTAG00000010688	3.29821	0.0216869	cystatin A [Source:HGNC Symbol;Acc:HGNC:2481]	CSTA
ENSBTAG00000016420	0.606292	0.00627705	catenin beta 1 [Source:HGNC Symbol;Acc:HGNC:2514]	CTNNB1
ENSBTAG00000006071	0.529428	0.0281814	cortactin [Source:HGNC Symbol;Acc:HGNC:3338]	CTTN
ENSBTAG00000002412	2.12183	0.00300603	cytochrome b5 type B [Source:HGNC Symbol;Acc:HGNC:24374]	CYB5B
ENSBTAG00000047417	2.32416	0.0295095	Bos taurus cylicin, basic protein of sperm head cytoskeleton 1 (CYLC1), mRNA. [Source:RefSeq mRNA;Acc:NM_174302]	CYLC1
ENSBTAG00000013942	1.60969	0.0341145	diacylglycerol lipase alpha [Source:HGNC Symbol;Acc:HGNC:1165]	DAGLA
ENSBTAG00000007683	0.722459	0.0226673	DDB1- and CUL4-associated factor 17 [Source:RefSeq peptide;Acc:NP_001178418]	DCAF17
ENSBTAG00000008747	0.860026	0.047422	dicarbonyl and L-xylulose reductase [Source:HGNC Symbol;Acc:HGNC:18985]	DCXR
ENSBTAG00000004266	-1.81879	0.00941062	ATP-dependent RNA helicase DDX25 [Source:RefSeq peptide;Acc:NP_001033606]	DDX25
ENSBTAG00000009294	3.17702	0.00600516	delta 4-desaturase, sphingolipid 2 [Source:HGNC Symbol;Acc:HGNC:20113]	DEGS2
ENSBTAG00000003097	0.666215	0.012103	DENN domain containing 4C [Source:HGNC Symbol;Acc:HGNC:26079]	DENND4C
ENSBTAG00000020431	0.327821	0.0162106	derlin 2 [Source:HGNC Symbol;Acc:HGNC:17943]	DERL2
ENSBTAG00000010297	0.342297	0.0107648	dehydrogenase/reductase 11 [Source:HGNC Symbol;Acc:HGNC:28639]	DHRS11
ENSBTAG00000015533	4.11985	0.0263872	patched domain-containing protein 2 [Source:RefSeq peptide;Acc:NP_001193159]	DISP3
ENSBTAG00000013045	-0.341867	0.0389089	dyskerin pseudouridine synthase 1 [Source:HGNC Symbol;Acc:HGNC:2890]	DKC1
ENSBTAG00000001908	0.634183	0.00403257	dihydrolipoamide dehydrogenase [Source:HGNC Symbol;Acc:HGNC:2898]	DLD
ENSBTAG00000020378	0.869625	0.00180522	discs large MAGUK scaffold protein 1 [Source:HGNC Symbol;Acc:HGNC:2900]	DLG1
ENSBTAG00000013187	1.05756	0.0117563	disks large homolog 5 [Source:RefSeq peptide;Acc:NP_001193017]	DLG5
ENSBTAG00000006463	0.355086	0.0165784	dihydrolipoyllysine-residue succinyltransferase component of 2-oxoglutarate dehydrogenase complex, mitochondrial [Source:RefSeq peptide;Acc:NP_001068750]	DLST
ENSBTAG00000002476	0.896701	0.00644616	DnaJ heat shock protein family (Hsp40) member C16 [Source:HGNC Symbol;Acc:HGNC:29157]	DNAJC16
ENSBTAG00000046957	2.53922	0.047422	docking protein 6 [Source:HGNC Symbol;Acc:HGNC:28301]	DOK6
ENSBTAG00000013621	2.00923	0.0235033	dpy-19 like 4 (C. elegans) [Source:HGNC Symbol;Acc:HGNC:27829]	DPY19L4
ENSBTAG00000015238	3.9302	0.0134057	desmocollin 3 [Source:HGNC Symbol;Acc:HGNC:3037]	DSC3
ENSBTAG00000004754	-2.85635	0.00609742	DS cell adhesion molecule [Source:HGNC Symbol;Acc:HGNC:3039]	DSCAM
ENSBTAG00000032858	3.85547	0.00395921	DPY30 domain containing 1 [Source:HGNC Symbol;Acc:HGNC:23460]	DYDC1
ENSBTAG00000027134	1.5166	0.0346773	dynein cytoplasmic 1 intermediate chain 1 [Source:HGNC Symbol;Acc:HGNC:2963]	DYNC1I1
ENSBTAG00000019202	0.485997	0.0494757	ELL associated factor 1 [Source:HGNC Symbol;Acc:HGNC:20907]	EAF1
ENSBTAG00000012904	0.605689	0.00569514	ER degradation enhancing alpha-mannosidase like protein 1 [Source:HGNC Symbol;Acc:HGNC:18967]	EDEM1
ENSBTAG00000013674	-1.00252	0.0115439	endothelin receptor type A [Source:HGNC Symbol;Acc:HGNC:3179]	EDNRA
ENSBTAG00000014643	-0.699922	0.0415069	Elongation factor 1-delta [Source:UniProtKB/Swiss-Prot;Acc:A5D989]	eef1d
ENSBTAG00000004258	-0.627207	0.0472397	eukaryotic translation elongation factor 2 [Source:HGNC Symbol;Acc:HGNC:3214]	EEF2
ENSBTAG00000016991	-0.70049	0.00578883	ephrin B2 [Source:HGNC Symbol;Acc:HGNC:3227]	EFNB2
ENSBTAG00000008664	0.568721	0.020408	eukaryotic translation initiation factor 2B subunit beta [Source:HGNC Symbol;Acc:HGNC:3258]	EIF2B2
ENSBTAG00000001988	-0.644819	0.0151414	eukaryotic translation initiation factor 3 subunit D [Source:HGNC Symbol;Acc:HGNC:3278]	EIF3D
ENSBTAG00000006702	-0.688437	0.00618899	eukaryotic translation initiation factor 3 subunit E [Source:HGNC Symbol;Acc:HGNC:3277]	EIF3E
ENSBTAG00000004861	-0.723292	0.00926551	eukaryotic translation initiation factor 3 subunit F [Source:HGNC Symbol;Acc:HGNC:3275]	EIF3F
ENSBTAG00000002734	-0.419285	0.0307093	eukaryotic translation initiation factor 3 subunit G [Source:HGNC Symbol;Acc:HGNC:3274]	EIF3G
ENSBTAG00000014032	-0.562792	0.00368641	eukaryotic translation initiation factor 3 subunit H [Source:HGNC Symbol;Acc:HGNC:3273]	EIF3H
ENSBTAG00000006883	-0.565652	0.0210264	eukaryotic translation initiation factor 4B [Source:HGNC Symbol;Acc:HGNC:3285]	EIF4B
ENSBTAG00000010550	1.1464	0.00470124	eukaryotic translation initiation factor 5A2 [Source:HGNC Symbol;Acc:HGNC:3301]	EIF5A2
ENSBTAG00000019517	-0.783992	0.0322234	elastin [Source:HGNC Symbol;Acc:HGNC:3327]	ELN
ENSBTAG00000002497	-2.24815	0.0149081	ELOVL fatty acid elongase 2 [Source:HGNC Symbol;Acc:HGNC:14416]	ELOVL2
ENSBTAG00000010564	1.56842	0.0100454	ELOVL fatty acid elongase 6 [Source:HGNC Symbol;Acc:HGNC:15829]	ELOVL6
ENSBTAG00000007704	1.79895	0.0459846	elongation of very long chain fatty acids protein 7 [Source:RefSeq peptide;Acc:NP_001071510]	ELOVL7
ENSBTAG00000003027	-0.732395	0.00068327	empty spiracles homeobox 2 [Source:HGNC Symbol;Acc:HGNC:3341]	EMX2
ENSBTAG00000021830	2.14134	0.0398821	ectonucleotide pyrophosphatase/phosphodiesterase 1 [Source:HGNC Symbol;Acc:HGNC:3356]	ENPP1
ENSBTAG00000020196	4.7293	1.29564e-05	ectonucleotide pyrophosphatase/phosphodiesterase 3 [Source:HGNC Symbol;Acc:HGNC:3358]	ENPP3
ENSBTAG00000003499	2.64572	0.00129296	ectonucleotide pyrophosphatase/phosphodiesterase 4 (putative) [Source:HGNC Symbol;Acc:HGNC:3359]	ENPP4
ENSBTAG00000015829	3.07886	0.0004284	ectonucleotide pyrophosphatase/phosphodiesterase 5 (putative) [Source:HGNC Symbol;Acc:HGNC:13717]	ENPP5
ENSBTAG00000022681	-0.387689	0.0452739	EGF domain specific O-linked N-acetylglucosamine transferase [Source:HGNC Symbol;Acc:HGNC:28526]	EOGT
ENSBTAG00000006359	0.931741	0.0483015	EPH receptor A1 [Source:HGNC Symbol;Acc:HGNC:3385]	EPHA1
ENSBTAG00000006670	-0.442574	0.0356233	ERGIC and golgi 3 [Source:HGNC Symbol;Acc:HGNC:15927]	ERGIC3
ENSBTAG00000016799	1.42257	0.00160065	endoplasmic reticulum to nucleus signaling 1 [Source:HGNC Symbol;Acc:HGNC:3449]	ERN1
ENSBTAG00000004498	2.53134	0.0459717	estrogen receptor 2 [Source:HGNC Symbol;Acc:HGNC:3468]	ESR2
ENSBTAG00000011363	1.45763	0.00390115	ecotropic viral integration site 5 [Source:HGNC Symbol;Acc:HGNC:3501]	EVI5
ENSBTAG00000006111	0.548027	0.0177759	exocyst complex component 8 [Source:HGNC Symbol;Acc:HGNC:24659]	EXOC8
ENSBTAG00000010347	1.68183	0.00649654	ezrin [Source:HGNC Symbol;Acc:HGNC:12691]	EZR
ENSBTAG00000034848	2.74006	0.000172046	F2R like trypsin receptor 1 [Source:HGNC Symbol;Acc:HGNC:3538]	F2RL1
ENSBTAG00000007101	3.0139	0.00180629	coagulation factor III, tissue factor [Source:HGNC Symbol;Acc:HGNC:3541]	F3
ENSBTAG00000006088	-0.39067	0.0127022	family with sequence similarity 104 member A [Source:HGNC Symbol;Acc:HGNC:25918]	FAM104A
ENSBTAG00000011933	-1.66617	0.000903495	family with sequence similarity 110 member B [Source:HGNC Symbol;Acc:HGNC:28587]	FAM110B
ENSBTAG00000019801	1.51793	0.0112491	family with sequence similarity 151 member A [Source:HGNC Symbol;Acc:HGNC:25032]	FAM151A
ENSBTAG00000003062	0.65472	0.0298829	protein FAM160B1 [Source:RefSeq peptide;Acc:NP_001071416]	FAM160B1
ENSBTAG00000011140	2.21714	0.0180611	protein FAM162A [Source:RefSeq peptide;Acc:NP_001040057]	FAM162A
ENSBTAG00000003607	-0.681517	0.0415949	FAM20C, golgi associated secretory pathway kinase [Source:HGNC Symbol;Acc:HGNC:22140]	FAM20C
ENSBTAG00000021416	2.21815	0.0135346	family with sequence similarity 213 member A [Source:HGNC Symbol;Acc:HGNC:28651]	FAM213A
ENSBTAG00000012970	-0.477138	0.0206028	family with sequence similarity 53 member B [Source:HGNC Symbol;Acc:HGNC:28968]	FAM53B
ENSBTAG00000012432	1.41644	0.0126111	farnesyl-diphosphate farnesyltransferase 1 [Source:HGNC Symbol;Acc:HGNC:3629]	FDFT1
ENSBTAG00000020465	1.25966	0.00658921	fermitin family member 1 [Source:HGNC Symbol;Acc:HGNC:15889]	FERMT1
ENSBTAG00000006789	-0.92512	0.0263908	FYVE, RhoGEF and PH domain containing 5 [Source:HGNC Symbol;Acc:HGNC:19117]	FGD5
ENSBTAG00000004532	0.931386	0.0106536	FGFR1 oncogene partner 2 [Source:RefSeq peptide;Acc:NP_001095617]	FGFR1OP2
ENSBTAG00000014064	-2.29217	0.0017205	fibroblast growth factor receptor 2 [Source:RefSeq peptide;Acc:NP_001192239]	FGFR2
ENSBTAG00000020030	1.00159	0.0221845	fat storage inducing transmembrane protein 2 [Source:HGNC Symbol;Acc:HGNC:16135]	FITM2
ENSBTAG00000047502	2.34506	0.00376281	FK506 binding protein 5 [Source:HGNC Symbol;Acc:HGNC:3721]	FKBP5
ENSBTAG00000040078	0.913556	0.0425197	feline leukemia virus subgroup C receptor-related protein 2 [Source:RefSeq peptide;Acc:NP_001179072]	FLVCR2
ENSBTAG00000026851	0.942235	0.0078181	formin-like protein 2 [Source:RefSeq peptide;Acc:NP_001193750]	FMNL2
ENSBTAG00000002974	5.85064	0.00451439	flavin containing monooxygenase 2 [Source:HGNC Symbol;Acc:HGNC:3770]	FMO2
ENSBTAG00000013888	1.85106	0.0194479	forkhead box A1 [Source:HGNC Symbol;Acc:HGNC:5021]	FOXA1
ENSBTAG00000000009	-0.801395	0.0281151	forkhead box F1 [Source:HGNC Symbol;Acc:HGNC:3809]	FOXF1
ENSBTAG00000014211	-0.861893	0.0278155	forkhead box P4 [Source:HGNC Symbol;Acc:HGNC:20842]	FOXP4
ENSBTAG00000000015	3.33612	0.0198058	FAD-dependent oxidoreductase domain-containing protein 2 precursor [Source:RefSeq peptide;Acc:NP_001192940]	FOXRED2
ENSBTAG00000020141	3.56118	0.0417086	FRAS1 related extracellular matrix 1 [Source:HGNC Symbol;Acc:HGNC:23399]	FREM1
ENSBTAG00000003329	3.24472	0.0122922	follistatin [Source:HGNC Symbol;Acc:HGNC:3971]	FST
ENSBTAG00000030434	0.897715	0.0104382	fucosidase, alpha-L- 1, tissue [Source:HGNC Symbol;Acc:HGNC:4006]	FUCA1
ENSBTAG00000021557	5.28222	8.10124e-05	fucosyltransferase 2 [Source:HGNC Symbol;Acc:HGNC:4013]	FUT2
ENSBTAG00000014354	-1.41051	0.00545719	FXYD domain-containing ion transport regulator 6 [Source:UniProtKB/Swiss-Prot;Acc:Q3MHZ5]	FXYD6
ENSBTAG00000020957	3.13705	0.011137	frizzled class receptor 5 [Source:HGNC Symbol;Acc:HGNC:4043]	FZD5
ENSBTAG00000007258	-3.56524	0.0021389	glutamate decarboxylase 1 [Source:HGNC Symbol;Acc:HGNC:4092]	GAD1
ENSBTAG00000014232	-2.17736	0.0102117	galactosylceramide sulfotransferase [Source:RefSeq peptide;Acc:NP_001095442]	GAL3ST1
ENSBTAG00000005002	1.07651	0.00278145	UDP-galactose-4-epimerase [Source:HGNC Symbol;Acc:HGNC:4116]	GALE
ENSBTAG00000019964	-0.778261	0.0355987	growth arrest specific 6 [Source:HGNC Symbol;Acc:HGNC:4168]	GAS6
ENSBTAG00000006014	1.05503	0.00293879	golgi brefeldin A resistant guanine nucleotide exchange factor 1 [Source:HGNC Symbol;Acc:HGNC:4181]	GBF1
ENSBTAG00000016038	1.23973	0.000846106	GRIP and coiled-coil domain containing 2 [Source:HGNC Symbol;Acc:HGNC:23218]	GCC2
ENSBTAG00000038224	3.13008	0.0119783	growth differentiation factor 7 [Source:HGNC Symbol;Acc:HGNC:4222]	GDF7
ENSBTAG00000007176	1.94672	0.0129734	glycerophosphodiester phosphodiesterase domain-containing protein 1 [Source:RefSeq peptide;Acc:NP_001069868]	GDPD1
ENSBTAG00000000666	-0.760142	0.0243034	GH3 domain containing [Source:HGNC Symbol;Acc:HGNC:24438]	GHDC
ENSBTAG00000012710	-2.14658	0.00651696	growth hormone releasing hormone [Source:HGNC Symbol;Acc:HGNC:4265]	GHRH
ENSBTAG00000011733	2.6599	0.0244953	GIPC PDZ domain containing family member 2 [Source:HGNC Symbol;Acc:HGNC:18177]	GIPC2
ENSBTAG00000013881	-1.02627	0.0277909	gap junction protein alpha 4 [Source:HGNC Symbol;Acc:HGNC:4278]	GJA4
ENSBTAG00000020512	4.60691	0.00500776	gap junction protein beta 1 [Source:HGNC Symbol;Acc:HGNC:4283]	GJB1
ENSBTAG00000012584	5.52016	0.000101432	gap junction protein beta 3 [Source:HGNC Symbol;Acc:HGNC:4285]	GJB3
ENSBTAG00000005719	5.6541	0.00241545	gap junction protein beta 4 [Source:HGNC Symbol;Acc:HGNC:4286]	GJB4
ENSBTAG00000005717	6.69368	0.00305468	gap junction protein beta 5 [Source:HGNC Symbol;Acc:HGNC:4287]	GJB5
ENSBTAG00000018138	2.61108	0.00798639	Bos taurus glycerol kinase 5 (putative) (GK5), mRNA. [Source:RefSeq mRNA;Acc:NM_001035473]	GK5
ENSBTAG00000021829	3.5931	0.00350701	GM2 ganglioside activator [Source:HGNC Symbol;Acc:HGNC:4367]	GM2A
ENSBTAG00000017329	-1.53887	0.0101527	geminin, DNA replication inhibitor [Source:HGNC Symbol;Acc:HGNC:17493]	GMNN
ENSBTAG00000005530	1.23338	0.0491138	glycine N-methyltransferase [Source:RefSeq peptide;Acc:NP_001193045]	GNMT
ENSBTAG00000005344	1.03162	0.00742939	glucosamine-phosphate N-acetyltransferase 1 [Source:HGNC Symbol;Acc:HGNC:19980]	GNPNAT1
ENSBTAG00000015286	0.399891	0.0342983	golgin A1 [Source:HGNC Symbol;Acc:HGNC:4424]	GOLGA1
ENSBTAG00000009755	0.967771	0.00525754	golgin A3 [Source:HGNC Symbol;Acc:HGNC:4426]	GOLGA3
ENSBTAG00000016563	0.453666	0.00857482	golgin A4 [Source:HGNC Symbol;Acc:HGNC:4427]	GOLGA4
ENSBTAG00000004171	1.21158	0.0243745	gephyrin [Source:HGNC Symbol;Acc:HGNC:15465]	GPHN
ENSBTAG00000004231	-0.98132	0.0321447	glycoprotein M6A [Source:HGNC Symbol;Acc:HGNC:4460]	GPM6A
ENSBTAG00000011959	-1.39012	0.0483	G protein-coupled receptor 19 [Source:HGNC Symbol;Acc:HGNC:4473]	GPR19
ENSBTAG00000048112	3.42959	0.00676196	glutathione peroxidase 2 [Source:HGNC Symbol;Acc:HGNC:4554]	GPX2
ENSBTAG00000011833	3.14158	0.032959	glutamate ionotropic receptor AMPA type subunit 3 [Source:HGNC Symbol;Acc:HGNC:4573]	GRIA3
ENSBTAG00000047202	4.37292	0.00206618	glutamate ionotropic receptor NMDA type subunit 1 [Source:HGNC Symbol;Acc:HGNC:4584]	GRIN1
ENSBTAG00000025597	-1.4793	0.0417364	glutamate ionotropic receptor NMDA type subunit 3B [Source:HGNC Symbol;Acc:HGNC:16768]	GRIN3B
ENSBTAG00000000080	-0.40928	0.0345556	glutamate rich WD repeat containing 1 [Source:HGNC Symbol;Acc:HGNC:21270]	GRWD1
ENSBTAG00000004607	-3.19415	0.0312855	GSG1 like [Source:HGNC Symbol;Acc:HGNC:28283]	GSG1L
ENSBTAG00000039958	0.860443	0.0121511	glycogen synthase 1 [Source:HGNC Symbol;Acc:HGNC:4706]	GYS1
ENSBTAG00000014310	0.71531	0.000626549	HEAT repeat containing 5B [Source:HGNC Symbol;Acc:HGNC:29273]	HEATR5B
ENSBTAG00000032477	0.47297	0.0400917	HECT domain E3 ubiquitin protein ligase 1 [Source:HGNC Symbol;Acc:HGNC:20157]	HECTD1
ENSBTAG00000018948	3.21092	0.047422	hypoxia inducible factor 3 alpha subunit [Source:HGNC Symbol;Acc:HGNC:15825]	HIF3A
ENSBTAG00000011444	0.583073	0.0488385	histidine triad nucleotide binding protein 2 [Source:HGNC Symbol;Acc:HGNC:18344]	HINT2
ENSBTAG00000013108	2.99479	0.0488491	hexokinase 2 [Source:HGNC Symbol;Acc:HGNC:4923]	HK2
ENSBTAG00000006879	-1.19085	0.0408017	homeobox C11 [Source:HGNC Symbol;Acc:HGNC:5123]	HOXC11
ENSBTAG00000016030	-0.970411	0.0238411	homeobox D10 [Source:HGNC Symbol;Acc:HGNC:5133]	HOXD10
ENSBTAG00000025942	3.80406	0.0187941	hydroxyprostaglandin dehydrogenase 15-(NAD) [Source:HGNC Symbol;Acc:HGNC:5154]	HPGD
ENSBTAG00000017038	-0.569851	0.0100957	HPS4, biogenesis of lysosomal organelles complex 3 subunit 2 [Source:HGNC Symbol;Acc:HGNC:15844]	HPS4
ENSBTAG00000012036	-1.27891	0.0266795	lysine-specific demethylase hairless [Source:RefSeq peptide;Acc:NP_001096005]	HR
ENSBTAG00000017779	1.13759	0.0185683	hydroxysteroid 17-beta dehydrogenase 10 [Source:HGNC Symbol;Acc:HGNC:4800]	HSD17B10
ENSBTAG00000000087	0.912335	0.0332963	hydroxysteroid 17-beta dehydrogenase 12 [Source:HGNC Symbol;Acc:HGNC:18646]	HSD17B12
ENSBTAG00000003234	-1.60471	0.00447897	hydroxysteroid 17-beta dehydrogenase 2 [Source:HGNC Symbol;Acc:HGNC:5211]	HSD17B2
ENSBTAG00000025442	-1.04283	0.0307581	heat shock protein family A (Hsp70) member 1 like [Source:HGNC Symbol;Acc:HGNC:5234]	HSPA1L
ENSBTAG00000011969	-0.785675	0.0401224	heat shock protein beta-1 [Source:RefSeq peptide;Acc:NP_001020740]	HSPB1
ENSBTAG00000001506	0.533203	0.010171	huntingtin [Source:HGNC Symbol;Acc:HGNC:4851]	HTT
ENSBTAG00000019759	1.14358	0.0142069	insulin degrading enzyme [Source:HGNC Symbol;Acc:HGNC:5381]	IDE
ENSBTAG00000014093	1.64449	0.00161683	isocitrate dehydrogenase (NADP(+)) 2, mitochondrial [Source:HGNC Symbol;Acc:HGNC:5383]	IDH2
ENSBTAG00000011736	2.77013	0.0161886	insulin like growth factor 2 mRNA binding protein 1 [Source:HGNC Symbol;Acc:HGNC:28866]	IGF2BP1
ENSBTAG00000014078	-1.63253	0.00153947	insulin like growth factor binding protein like 1 [Source:HGNC Symbol;Acc:HGNC:20081]	IGFBPL1
ENSBTAG00000045704	1.89982	0.0201583	immunoglobulin superfamily member 11 [Source:HGNC Symbol;Acc:HGNC:16669]	IGSF11
ENSBTAG00000017745	1.50798	0.00283635	interleukin 6 signal transducer [Source:HGNC Symbol;Acc:HGNC:6021]	IL6ST
ENSBTAG00000004705	1.37394	0.00874864	immunoglobulin like domain containing receptor 1 [Source:HGNC Symbol;Acc:HGNC:28741]	ILDR1
ENSBTAG00000012199	0.526909	0.0341734	IMP3, U3 small nucleolar ribonucleoprotein [Source:HGNC Symbol;Acc:HGNC:14497]	IMP3
ENSBTAG00000012070	0.707257	0.019324	integrator complex subunit 2 [Source:HGNC Symbol;Acc:HGNC:29241]	INTS2
ENSBTAG00000014106	0.735707	0.00643874	importin-8 [Source:RefSeq peptide;Acc:NP_001193049]	IPO8
ENSBTAG00000011859	0.628592	0.0229793	inositol-pentakisphosphate 2-kinase [Source:HGNC Symbol;Acc:HGNC:14645]	IPPK
ENSBTAG00000019289	2.99243	3.73702e-05	integrin subunit alpha 2 [Source:HGNC Symbol;Acc:HGNC:6137]	ITGA2
ENSBTAG00000017266	1.4868	0.00114487	integrin subunit alpha 6 [Source:HGNC Symbol;Acc:HGNC:6142]	ITGA6
ENSBTAG00000018169	2.56584	0.000451353	integrin subunit beta 4 [Source:HGNC Symbol;Acc:HGNC:6158]	ITGB4
ENSBTAG00000034995	1.30693	0.0103928	inositol 1,4,5-trisphosphate receptor interacting protein-like 1 [Source:HGNC Symbol;Acc:HGNC:29371]	ITPRIPL1
ENSBTAG00000012817	-0.784266	0.0324084	jagged 1 [Source:HGNC Symbol;Acc:HGNC:6188]	JAG1
ENSBTAG00000000603	-0.842755	0.0216131	junctional adhesion molecule 2 [Source:HGNC Symbol;Acc:HGNC:14686]	JAM2
ENSBTAG00000012938	1.83965	0.00156663	jumonji and AT-rich interaction domain containing 2 [Source:HGNC Symbol;Acc:HGNC:6196]	JARID2
ENSBTAG00000019024	1.38822	0.0445457	JAZF zinc finger 1 [Source:HGNC Symbol;Acc:HGNC:28917]	JAZF1
ENSBTAG00000015677	-0.557154	0.011841	lysyl-tRNA synthetase [Source:HGNC Symbol;Acc:HGNC:6215]	KARS
ENSBTAG00000011081	1.09524	0.0307143	kelch repeat and BTB domain containing 8 [Source:HGNC Symbol;Acc:HGNC:30691]	KBTBD8
ENSBTAG00000001899	2.36125	0.0282425	potassium voltage-gated channel subfamily H member 7 [Source:HGNC Symbol;Acc:HGNC:18863]	KCNH7
ENSBTAG00000004515	1.28376	0.00669691	potassium two pore domain channel subfamily K member 1 [Source:HGNC Symbol;Acc:HGNC:6272]	KCNK1
ENSBTAG00000011668	2.38136	0.000271936	potassium channel tetramerization domain containing 14 [Source:HGNC Symbol;Acc:HGNC:23295]	KCTD14
ENSBTAG00000030646	1.81938	0.0110141	potassium channel tetramerization domain containing 17 [Source:HGNC Symbol;Acc:HGNC:25705]	KCTD17
ENSBTAG00000019252	1.73482	0.0234445	keratinocyte differentiation factor 1 [Source:HGNC Symbol;Acc:HGNC:26624]	KDF1
ENSBTAG00000014608	0.940363	0.00198381	lysine demethylase 1B [Source:HGNC Symbol;Acc:HGNC:21577]	KDM1B
ENSBTAG00000007723	0.557518	0.0162061	3-ketodihydrosphingosine reductase precursor [Source:RefSeq peptide;Acc:NP_001039384]	KDSR
ENSBTAG00000011988	0.673206	0.00323439	UPF0378 protein KIAA0100 homolog [Source:RefSeq peptide;Acc:NP_001193484]	KIAA0100
ENSBTAG00000016625	1.00933	0.0117965	transmembrane protein 131-like precursor [Source:RefSeq peptide;Acc:NP_001070271]	KIAA0922
ENSBTAG00000021073	2.08778	0.0234445	KIAA1549 [Source:HGNC Symbol;Acc:HGNC:22219]	KIAA1549
ENSBTAG00000044022	0.973205	0.0234932	KIAA1671 [Source:HGNC Symbol;Acc:HGNC:29345]	KIAA1671
ENSBTAG00000015685	-3.72787	0.0252488	kinesin family member 12 [Source:HGNC Symbol;Acc:HGNC:21495]	KIF12
ENSBTAG00000020003	-1.9864	0.00617328	kelch like family member 14 [Source:HGNC Symbol;Acc:HGNC:29266]	KLHL14
ENSBTAG00000006372	1.80976	0.040604	kelch-like protein 42 [Source:RefSeq peptide;Acc:NP_001192344]	KLHL42
ENSBTAG00000014429	0.588574	0.0345206	lysine methyltransferase 2D [Source:HGNC Symbol;Acc:HGNC:7133]	KMT2D
ENSBTAG00000032340	-0.947534	0.00141593	kinetochore localized astrin/SPAG5 binding protein [Source:HGNC Symbol;Acc:HGNC:30767]	KNSTRN
ENSBTAG00000000836	0.862358	0.0373528	keratin, type II cytoskeletal 8 [Source:RefSeq peptide;Acc:NP_001028782]	KRT8
ENSBTAG00000005330	1.42966	0.00621022	keratinocyte differentiation-associated protein isoform 1 precursor [Source:RefSeq peptide;Acc:NP_001291642]	KRTDAP
ENSBTAG00000030824	-0.607768	0.025641	trans-L-3-hydroxyproline dehydratase [Source:HGNC Symbol;Acc:HGNC:20488]	L3HYPDH
ENSBTAG00000018160	-3.24367	0.00141925	laminin subunit alpha 1 [Source:HGNC Symbol;Acc:HGNC:6481]	LAMA1
ENSBTAG00000017164	1.11443	0.00567465	La ribonucleoprotein domain family member 4 [Source:HGNC Symbol;Acc:HGNC:24320]	LARP4
ENSBTAG00000013899	0.741819	0.0135163	La ribonucleoprotein domain family member 4B [Source:HGNC Symbol;Acc:HGNC:28987]	LARP4B
ENSBTAG00000002210	-0.401941	0.0471928	LAS1 like, ribosome biogenesis factor [Source:HGNC Symbol;Acc:HGNC:25726]	LAS1L
ENSBTAG00000013169	-0.428662	0.027916	Leucine carboxyl methyltransferase 1 [Source:UniProtKB/Swiss-Prot;Acc:Q3T0H0]	LCMT1
ENSBTAG00000005780	-0.519652	0.0279398	LIM domain binding 1 [Source:HGNC Symbol;Acc:HGNC:6532]	LDB1
ENSBTAG00000012314	1.97391	0.00625533	low density lipoprotein receptor [Source:HGNC Symbol;Acc:HGNC:6547]	LDLR
ENSBTAG00000006844	-0.589129	0.012703	lymphoid enhancer binding factor 1 [Source:HGNC Symbol;Acc:HGNC:6551]	LEF1
ENSBTAG00000021425	4.86419	0.000949595	lectin, mannose binding 1 like [Source:HGNC Symbol;Acc:HGNC:6632]	LMAN1L
ENSBTAG00000044172	1.45569	0.00676303	leishmanolysin like peptidase [Source:HGNC Symbol;Acc:HGNC:15991]	LMLN
ENSBTAG00000002157	-1.33193	0.0081663	leiomodin-2 [Source:RefSeq peptide;Acc:NP_001098857]	LMOD2
ENSBTAG00000019272	0.940846	0.0263435	lysophosphatidylcholine acyltransferase 2 [Source:HGNC Symbol;Acc:HGNC:26032]	LPCAT2
ENSBTAG00000013127	0.803297	0.000854931	lysophosphatidylcholine acyltransferase 3 [Source:HGNC Symbol;Acc:HGNC:30244]	LPCAT3
ENSBTAG00000017167	3.6954	0.0131361	lecithin retinol acyltransferase (phosphatidylcholine--retinol O-acyltransferase) [Source:HGNC Symbol;Acc:HGNC:6685]	LRAT
ENSBTAG00000004555	6.12974	0.000864188	LDL receptor related protein 2 [Source:HGNC Symbol;Acc:HGNC:6694]	LRP2
ENSBTAG00000038600	-2.05609	0.0439911	leucine rich repeat containing 15 [Source:HGNC Symbol;Acc:HGNC:20818]	LRRC15
ENSBTAG00000008013	1.0991	0.0381024	leucine rich repeat containing 2 [Source:HGNC Symbol;Acc:HGNC:14676]	LRRC2
ENSBTAG00000045734	5.111	0.00122301	leucine rich repeat containing 26 [Source:HGNC Symbol;Acc:HGNC:31409]	LRRC26
ENSBTAG00000019198	0.576068	0.0469461	leucine rich repeat containing 42 [Source:HGNC Symbol;Acc:HGNC:28792]	LRRC42
ENSBTAG00000018936	1.05327	0.00884875	lanosterol synthase [Source:HGNC Symbol;Acc:HGNC:6708]	LSS
ENSBTAG00000000201	0.931807	0.0111808	E3 ubiquitin-protein ligase listerin [Source:RefSeq peptide;Acc:NP_001179438]	LTN1
ENSBTAG00000017040	1.60055	0.00706363	lymphocyte antigen 6 family member E [Source:HGNC Symbol;Acc:HGNC:6727]	LY6E
ENSBTAG00000003653	-0.548425	0.0236997	Ly1 antibody reactive [Source:HGNC Symbol;Acc:HGNC:26021]	LYAR
ENSBTAG00000021024	0.46511	0.0307475	microtubule-actin crosslinking factor 1 [Source:HGNC Symbol;Acc:HGNC:13664]	MACF1
ENSBTAG00000017181	-1.01002	0.0441315	MACRO domain containing 1 [Source:HGNC Symbol;Acc:HGNC:29598]	MACROD1
ENSBTAG00000000218	-0.664098	0.00455765	dual specificity mitogen-activated protein kinase kinase 5 [Source:RefSeq peptide;Acc:NP_001193699]	MAP2K5
ENSBTAG00000005963	2.97915	0.0396639	methionine adenosyltransferase 1A [Source:HGNC Symbol;Acc:HGNC:6903]	MAT1A
ENSBTAG00000044160	1.8799	0.00934892	methylcrotonoyl-CoA carboxylase 2 [Source:HGNC Symbol;Acc:HGNC:6937]	MCCC2
ENSBTAG00000003358	0.519287	0.0106048	multiple coagulation factor deficiency 2 [Source:HGNC Symbol;Acc:HGNC:18451]	MCFD2
ENSBTAG00000030965	-0.683329	0.0191733	minichromosome maintenance complex component 7 [Source:HGNC Symbol;Acc:HGNC:6950]	MCM7
ENSBTAG00000045857	0.798222	0.0017952	MAPK regulated corepressor interacting protein 2 [Source:HGNC Symbol;Acc:HGNC:14142]	MCRIP2
ENSBTAG00000012995	1.44266	0.00519967	mitochondrial calcium uniporter dominant negative beta subunit [Source:HGNC Symbol;Acc:HGNC:26076]	MCUB
ENSBTAG00000008130	-0.36688	0.037215	mediator complex subunit 10 [Source:HGNC Symbol;Acc:HGNC:28760]	MED10
ENSBTAG00000020001	-1.16986	0.0287717	meiosis specific with OB domains [Source:HGNC Symbol;Acc:HGNC:28569]	MEIOB
ENSBTAG00000008624	0.869991	0.0226624	mesoderm development candidate 1 [Source:HGNC Symbol;Acc:HGNC:13519]	MESDC1
ENSBTAG00000017721	1.11515	0.010918	methyltransferase like 13 [Source:HGNC Symbol;Acc:HGNC:24248]	METTL13
ENSBTAG00000014855	1.9994	0.0167241	microtubule associated monooxygenase, calponin and LIM domain containing 2 [Source:HGNC Symbol;Acc:HGNC:24693]	MICAL2
ENSBTAG00000008193	1.84511	0.00484696	MICAL C-terminal like [Source:HGNC Symbol;Acc:HGNC:25933]	MICALCL
ENSBTAG00000005928	0.830931	0.0483015	Bos taurus multiple inositol-polyphosphate phosphatase 1 (MINPP1), transcript variant 2, mRNA. [Source:RefSeq mRNA;Acc:NM_001314067]	MINPP1
ENSBTAG00000019933	1.01532	0.0226836	MAP kinase interacting serine/threonine kinase 1 [Source:HGNC Symbol;Acc:HGNC:7110]	MKNK1
ENSBTAG00000014581	1.96685	0.0432823	muscular LMNA interacting protein [Source:HGNC Symbol;Acc:HGNC:21355]	MLIP
ENSBTAG00000000634	2.37432	0.0413977	Bos taurus melanophilin (MLPH), mRNA. [Source:RefSeq mRNA;Acc:NM_001081597]	MLPH
ENSBTAG00000025297	0.679061	0.0497181	membrane magnesium transporter 1 [Source:HGNC Symbol;Acc:HGNC:28100]	MMGT1
ENSBTAG00000008431	3.38709	0.00812079	monoacylglycerol O-acyltransferase 1 [Source:HGNC Symbol;Acc:HGNC:18210]	MOGAT1
ENSBTAG00000011767	1.00149	0.0298829	membrane palmitoylated protein 5 [Source:HGNC Symbol;Acc:HGNC:18669]	MPP5
ENSBTAG00000017354	3.91299	0.00208479	membrane palmitoylated protein 7 [Source:HGNC Symbol;Acc:HGNC:26542]	MPP7
ENSBTAG00000001832	-0.490384	0.0374348	mitochondrial ribosomal protein L10 [Source:HGNC Symbol;Acc:HGNC:14055]	MRPL10
ENSBTAG00000015006	-0.446309	0.0277044	mitochondrial ribosomal protein L11 [Source:HGNC Symbol;Acc:HGNC:14042]	MRPL11
ENSBTAG00000002557	1.31425	0.0216589	mitochondrial ribosomal protein L19 [Source:HGNC Symbol;Acc:HGNC:14052]	MRPL19
ENSBTAG00000011045	4.33411	0.0019096	mitochondrial ribosomal protein S36 [Source:HGNC Symbol;Acc:HGNC:16631]	MRPS36
ENSBTAG00000013873	-2.32304	0.020856	msh homeobox 2 [Source:HGNC Symbol;Acc:HGNC:7392]	MSX2
ENSBTAG00000010144	1.9702	0.0019498	mitochondrial transcription termination factor 2 [Source:HGNC Symbol;Acc:HGNC:30779]	MTERF2
ENSBTAG00000003726	0.778328	0.00181524	myotubularin related protein 9 [Source:HGNC Symbol;Acc:HGNC:14596]	MTMR9
ENSBTAG00000015325	0.533073	0.0135487	mechanistic target of rapamycin [Source:HGNC Symbol;Acc:HGNC:3942]	MTOR
ENSBTAG00000014272	0.538991	0.034615	methylmalonyl-CoA mutase [Source:HGNC Symbol;Acc:HGNC:7526]	MUT
ENSBTAG00000011803	-1.03199	0.0484143	myosin-3 [Source:RefSeq peptide;Acc:NP_001095305]	MYH3
ENSBTAG00000014655	2.09013	0.0273184	myosin IA [Source:HGNC Symbol;Acc:HGNC:7595]	MYO1A
ENSBTAG00000011256	1.10782	0.0202661	myosin IB [Source:HGNC Symbol;Acc:HGNC:7596]	MYO1B
ENSBTAG00000016918	1.0788	0.0012601	myoferlin [Source:HGNC Symbol;Acc:HGNC:3656]	MYOF
ENSBTAG00000007782	2.00484	0.0224817	myotilin [Source:HGNC Symbol;Acc:HGNC:12399]	MYOT
ENSBTAG00000015509	1.40085	0.000263643	nicotinamide phosphoribosyltransferase [Source:HGNC Symbol;Acc:HGNC:30092]	NAMPT
ENSBTAG00000000686	0.621523	0.0459797	N-acetylneuraminic acid phosphatase [Source:HGNC Symbol;Acc:HGNC:16140]	NANP
ENSBTAG00000014227	1.04534	0.00703695	Nedd4 family interacting protein 2 [Source:HGNC Symbol;Acc:HGNC:18537]	NDFIP2
ENSBTAG00000001692	0.58016	0.0131059	N-deacetylase and N-sulfotransferase 1 [Source:HGNC Symbol;Acc:HGNC:7680]	NDST1
ENSBTAG00000013339	3.13175	0.0237723	nebulette [Source:RefSeq peptide;Acc:NP_001178342]	NEBL
ENSBTAG00000007453	-0.412984	0.0126246	negative elongation factor complex member E [Source:HGNC Symbol;Acc:HGNC:13974]	NELFE
ENSBTAG00000000961	-1.00136	0.000335719	neuralized E3 ubiquitin protein ligase 2 [Source:HGNC Symbol;Acc:HGNC:16156]	NEURL2
ENSBTAG00000015067	0.626727	0.032073	nescient helix-loop-helix 2 [Source:HGNC Symbol;Acc:HGNC:7818]	NHLH2
ENSBTAG00000001666	1.11164	0.042753	NIP7, nucleolar pre-rRNA processing protein [Source:HGNC Symbol;Acc:HGNC:24328]	NIP7
ENSBTAG00000014825	0.668733	0.00296591	nemo like kinase [Source:HGNC Symbol;Acc:HGNC:29858]	NLK
ENSBTAG00000016733	0.953533	0.0284192	nucleolar protein 9 [Source:HGNC Symbol;Acc:HGNC:26265]	NOL9
ENSBTAG00000021192	-0.833559	0.00209221	NOP53 ribosome biogenesis factor [Source:HGNC Symbol;Acc:HGNC:4333]	NOP53
ENSBTAG00000013991	2.19362	0.00974025	nuclear receptor subfamily 2 group E member 1 [Source:HGNC Symbol;Acc:HGNC:7973]	NR2E1
ENSBTAG00000017599	-0.885136	0.0214815	nuclear receptor subfamily 2 group F member 1 [Source:HGNC Symbol;Acc:HGNC:7975]	NR2F1
ENSBTAG00000006732	5.63562	0.00143311	neuronal cell adhesion molecule [Source:HGNC Symbol;Acc:HGNC:7994]	NRCAM
ENSBTAG00000010689	1.53476	0.0273967	neuregulin 2 [Source:HGNC Symbol;Acc:HGNC:7998]	NRG2
ENSBTAG00000003066	-0.915725	0.0131559	NSA2, ribosome biogenesis homolog [Source:HGNC Symbol;Acc:HGNC:30728]	NSA2
ENSBTAG00000009231	1.21142	0.0470023	NAD(P) dependent steroid dehydrogenase-like [Source:HGNC Symbol;Acc:HGNC:13398]	NSDHL
ENSBTAG00000008442	0.578241	0.0254995	vesicle-fusing ATPase [Source:RefSeq peptide;Acc:NP_001291543]	NSF
ENSBTAG00000006013	1.50527	0.000727274	5'-nucleotidase domain containing 3 [Source:HGNC Symbol;Acc:HGNC:30826]	NT5DC3
ENSBTAG00000006325	0.802696	0.0362688	NudC domain containing 3 [Source:HGNC Symbol;Acc:HGNC:22208]	NUDCD3
ENSBTAG00000019509	1.46409	0.0413501	nudix hydrolase 5 [Source:HGNC Symbol;Acc:HGNC:8052]	NUDT5
ENSBTAG00000021125	0.702268	0.015039	nuclear pore complex protein Nup160 [Source:RefSeq peptide;Acc:NP_001099100]	NUP160
ENSBTAG00000011127	0.765118	0.0233357	nucleoporin 205 [Source:HGNC Symbol;Acc:HGNC:18658]	NUP205
ENSBTAG00000015225	0.377116	0.0119221	nucleoporin 58 [Source:HGNC Symbol;Acc:HGNC:20261]	NUP58
ENSBTAG00000011507	0.938193	0.012416	nucleoporin 88 [Source:HGNC Symbol;Acc:HGNC:8067]	NUP88
ENSBTAG00000013465	1.44979	0.011804	neurexophilin and PC-esterase domain family member 3 [Source:HGNC Symbol;Acc:HGNC:28238]	NXPE3
ENSBTAG00000020739	1.16017	0.0102116	nuclear transport factor 2 like export factor 2 [Source:HGNC Symbol;Acc:HGNC:18151]	NXT2
ENSBTAG00000006029	2.52693	0.0109836	oxoglutarate dehydrogenase [Source:HGNC Symbol;Acc:HGNC:8124]	OGDH
ENSBTAG00000030908	4.49783	0.019911	olfactory receptor family 9 subfamily Q member 2 [Source:HGNC Symbol;Acc:HGNC:15328]	OR9Q2
ENSBTAG00000009194	1.10241	0.00741161	oxysterol binding protein like 10 [Source:HGNC Symbol;Acc:HGNC:16395]	OSBPL10
ENSBTAG00000010134	0.915047	0.000565676	osteopetrosis associated transmembrane protein 1 [Source:HGNC Symbol;Acc:HGNC:21652]	OSTM1
ENSBTAG00000047926	-0.654467	0.0333748	OVCA2 serine hydrolase domain containing [Source:HGNC Symbol;Acc:HGNC:24203]	OVCA2
ENSBTAG00000000376	4.0285	0.000734088	purinergic receptor P2X 3 [Source:HGNC Symbol;Acc:HGNC:8534]	P2RX3
ENSBTAG00000039050	1.83584	0.00787585	purinergic receptor P2Y2 [Source:HGNC Symbol;Acc:HGNC:8541]	P2RY2
ENSBTAG00000006579	2.10917	0.0251487	prolyl 4-hydroxylase subunit alpha 3 [Source:HGNC Symbol;Acc:HGNC:30135]	P4HA3
ENSBTAG00000046358	-0.723029	0.0259298	poly(A) binding protein cytoplasmic 1 [Source:HGNC Symbol;Acc:HGNC:8554]	PABPC1
ENSBTAG00000010191	0.612794	0.0402098	p21 (RAC1) activated kinase 1 [Source:HGNC Symbol;Acc:HGNC:8590]	PAK1
ENSBTAG00000017655	-0.88189	0.0137773	palmdelphin [Source:HGNC Symbol;Acc:HGNC:15846]	PALMD
ENSBTAG00000011895	1.87336	0.0388986	pantothenate kinase 3 [Source:HGNC Symbol;Acc:HGNC:19365]	PANK3
ENSBTAG00000014786	0.737804	0.0264567	polybromo 1 [Source:HGNC Symbol;Acc:HGNC:30064]	PBRM1
ENSBTAG00000019700	0.944242	0.0468918	pyruvate carboxylase [Source:HGNC Symbol;Acc:HGNC:8636]	PC
ENSBTAG00000020757	-0.334542	0.0474047	poly(rC) binding protein 2 [Source:HGNC Symbol;Acc:HGNC:8648]	PCBP2
ENSBTAG00000002305	-1.11507	0.0330227	proprotein convertase subtilisin/kexin type 4 [Source:HGNC Symbol;Acc:HGNC:8746]	PCSK4
ENSBTAG00000016979	0.725931	0.0251524	phosphate cytidylyltransferase 1, choline, alpha [Source:HGNC Symbol;Acc:HGNC:8754]	PCYT1A
ENSBTAG00000012100	-0.974193	0.0373528	phosphodiesterase 1A [Source:HGNC Symbol;Acc:HGNC:8774]	PDE1A
ENSBTAG00000000494	1.71053	0.0345867	phosphodiesterase 4D [Source:HGNC Symbol;Acc:HGNC:8783]	PDE4D
ENSBTAG00000046708	1.40035	0.000964324	pyruvate dehyrogenase phosphatase catalytic subunit 2 [Source:HGNC Symbol;Acc:HGNC:30263]	PDP2
ENSBTAG00000011401	1.12439	0.0324468	PDZ domain containing 8 [Source:HGNC Symbol;Acc:HGNC:26974]	PDZD8
ENSBTAG00000005810	4.74861	0.0086527	PDZ domain containing 1 [Source:HGNC Symbol;Acc:HGNC:8821]	PDZK1
ENSBTAG00000002555	2.54874	0.0493016	PDZK1 interacting protein 1 [Source:HGNC Symbol;Acc:HGNC:16887]	PDZK1IP1
ENSBTAG00000006821	0.999763	0.0352929	peroxisomal trans-2-enoyl-CoA reductase [Source:HGNC Symbol;Acc:HGNC:18281]	PECR
ENSBTAG00000031941	1.91963	0.0243543	peptidase D [Source:HGNC Symbol;Acc:HGNC:8840]	PEPD
ENSBTAG00000002126	2.2211	0.0160233	6-phosphofructo-2-kinase/fructose-2,6-biphosphatase 2 [Source:HGNC Symbol;Acc:HGNC:8873]	PFKFB2
ENSBTAG00000013688	1.77015	0.0363526	placental growth factor [Source:HGNC Symbol;Acc:HGNC:8893]	PGF
ENSBTAG00000039719	2.86594	0.0109146	phosphoglycerate dehydrogenase [Source:HGNC Symbol;Acc:HGNC:8923]	PHGDH
ENSBTAG00000005102	0.740199	0.0336431	putative homeodomain transcription factor 2 [Source:HGNC Symbol;Acc:HGNC:13411]	PHTF2
ENSBTAG00000007646	0.916209	0.00468618	phosphatidylinositol glycan anchor biosynthesis class A [Source:HGNC Symbol;Acc:HGNC:8957]	PIGA
ENSBTAG00000006909	1.18939	0.0322234	phosphatidylinositol 4,5-bisphosphate 3-kinase catalytic subunit beta isoform [Source:RefSeq peptide;Acc:NP_001192976]	PIK3CB
ENSBTAG00000009917	1.60794	0.0174279	phosphatidylinositol-4-phosphate 5-kinase type 1 beta [Source:HGNC Symbol;Acc:HGNC:8995]	PIP5K1B
ENSBTAG00000046350	1.8273	0.0496206	plakophilin 1 [Source:HGNC Symbol;Acc:HGNC:9023]	PKP1
ENSBTAG00000011962	5.05247	0.00203454	group 3 secretory phospholipase A2 precursor [Source:RefSeq peptide;Acc:NP_001074379]	PLA2G3
ENSBTAG00000009679	1.82163	0.033558	pleckstrin homology domain-containing family G member 1 [Source:RefSeq peptide;Acc:NP_001192850]	PLEKHG1
ENSBTAG00000018297	1.14748	0.0156606	pleckstrin homology, MyTH4 and FERM domain containing H1 [Source:HGNC Symbol;Acc:HGNC:17733]	PLEKHH1
ENSBTAG00000019090	-0.776271	0.00203707	pleckstrin homology, MyTH4 and FERM domain containing H3 [Source:HGNC Symbol;Acc:HGNC:26105]	PLEKHH3
ENSBTAG00000011700	5.24641	3.6529e-05	plasmolipin [Source:HGNC Symbol;Acc:HGNC:18553]	PLLP
ENSBTAG00000023429	1.95558	0.00180522	plastin 1 [Source:HGNC Symbol;Acc:HGNC:9090]	PLS1
ENSBTAG00000000687	-0.920189	0.0305393	POC1 centriolar protein B [Source:HGNC Symbol;Acc:HGNC:30836]	POC1B
ENSBTAG00000012943	1.61841	0.0282255	PPARG coactivator 1 beta [Source:HGNC Symbol;Acc:HGNC:30022]	PPARGC1B
ENSBTAG00000006938	-0.633074	0.0111845	protein phosphatase, Mg2+/Mn2+ dependent 1F [Source:HGNC Symbol;Acc:HGNC:19388]	PPM1F
ENSBTAG00000011857	1.79111	0.0476308	protein phosphatase, Mg2+/Mn2+ dependent 1H [Source:HGNC Symbol;Acc:HGNC:18583]	PPM1H
ENSBTAG00000039695	-0.668185	0.0482134	protein phosphatase 1 regulatory subunit 18 [Source:HGNC Symbol;Acc:HGNC:29413]	PPP1R18
ENSBTAG00000018332	1.32036	0.0149128	PTC7 protein phosphatase homolog [Source:HGNC Symbol;Acc:HGNC:30695]	PPTC7
ENSBTAG00000020552	1.06622	0.0046677	PR/SET domain 2 [Source:HGNC Symbol;Acc:HGNC:9347]	PRDM2
ENSBTAG00000002007	4.71423	0.00605466	Bos taurus proteoglycan 3 (PRG3), mRNA. [Source:RefSeq mRNA;Acc:NM_001098472]	PRG3
ENSBTAG00000013550	2.47118	0.0442562	protein kinase C gamma [Source:HGNC Symbol;Acc:HGNC:9402]	PRKCG
ENSBTAG00000002086	0.599064	0.0320806	pre-mRNA processing factor 4B [Source:HGNC Symbol;Acc:HGNC:17346]	PRPF4B
ENSBTAG00000021029	2.24198	0.00625533	proline rich 5 like [Source:HGNC Symbol;Acc:HGNC:25878]	PRR5L
ENSBTAG00000047536	1.93457	0.00495957	proline rich and Gla domain 1 [Source:HGNC Symbol;Acc:HGNC:9469]	PRRG1
ENSBTAG00000030563	0.801766	0.00793876	proline rich and Gla domain 2 [Source:HGNC Symbol;Acc:HGNC:9470]	PRRG2
ENSBTAG00000047022	0.994446	0.0459542	prostate stem cell antigen [Source:HGNC Symbol;Acc:HGNC:9500]	PSCA
ENSBTAG00000000990	0.504193	0.0471165	proteasome subunit alpha 2 [Source:HGNC Symbol;Acc:HGNC:9531]	PSMA2
ENSBTAG00000005826	1.23883	0.029456	protein prenyltransferase alpha subunit repeat containing 1 [Source:HGNC Symbol;Acc:HGNC:30449]	PTAR1
ENSBTAG00000038738	1.60852	0.0111133	peroxisomal membrane protein 4 [Source:HGNC Symbol;Acc:HGNC:15920]	PXMP4
ENSBTAG00000011494	1.38321	0.000971292	glycogen phosphorylase L [Source:HGNC Symbol;Acc:HGNC:9725]	PYGL
ENSBTAG00000030173	1.77736	0.000843504	glutamine rich 2 [Source:HGNC Symbol;Acc:HGNC:25326]	QRICH2
ENSBTAG00000018914	1.12331	0.0453906	RAB25, member RAS oncogene family [Source:HGNC Symbol;Acc:HGNC:18238]	RAB25
ENSBTAG00000003842	0.699386	0.013204	rab5 GDP/GTP exchange factor [Source:RefSeq peptide;Acc:NP_777016]	RABGEF1
ENSBTAG00000018796	0.452189	0.0204594	Rab geranylgeranyltransferase alpha subunit [Source:HGNC Symbol;Acc:HGNC:9795]	RABGGTA
ENSBTAG00000012168	0.536004	0.000374362	RAN binding protein 6 [Source:HGNC Symbol;Acc:HGNC:9851]	RANBP6
ENSBTAG00000015539	1.66325	0.0283797	Rap guanine nucleotide exchange factor 5 [Source:HGNC Symbol;Acc:HGNC:16862]	RAPGEF5
ENSBTAG00000012500	-0.79761	0.042589	retinoic acid receptor alpha [Source:HGNC Symbol;Acc:HGNC:9864]	RARA
ENSBTAG00000019967	-1.15743	0.0288844	RAS p21 protein activator 3 [Source:HGNC Symbol;Acc:HGNC:20331]	RASA3
ENSBTAG00000016739	1.69992	0.0483	RAS protein activator like 1 [Source:HGNC Symbol;Acc:HGNC:9873]	RASAL1
ENSBTAG00000021751	2.98513	0.00463599	RAS and EF-hand domain containing [Source:HGNC Symbol;Acc:HGNC:26464]	RASEF
ENSBTAG00000006280	-3.34125	0.00200587	RNA binding protein, fox-1 homolog 3 [Source:HGNC Symbol;Acc:HGNC:27097]	RBFOX3
ENSBTAG00000017573	0.332588	0.0488692	RNA binding motif protein 26 [Source:HGNC Symbol;Acc:HGNC:20327]	RBM26
ENSBTAG00000002356	1.57888	0.0157858	RNA binding motif protein 47 [Source:HGNC Symbol;Acc:HGNC:30358]	RBM47
ENSBTAG00000033727	-1.01712	0.0490834	RNA binding protein with multiple splicing [Source:HGNC Symbol;Acc:HGNC:19097]	RBPMS
ENSBTAG00000018642	0.565891	0.0431589	RCC1 domain containing 1 [Source:HGNC Symbol;Acc:HGNC:30457]	RCCD1
ENSBTAG00000020143	1.24179	0.0104649	retinol dehydrogenase 10 [Source:HGNC Symbol;Acc:HGNC:19975]	RDH10
ENSBTAG00000010068	-0.875927	0.0167287	receptor accessory protein 2 [Source:HGNC Symbol;Acc:HGNC:17975]	REEP2
ENSBTAG00000012620	-0.495754	0.00552918	reticulophagy regulator family member 2 [Source:HGNC Symbol;Acc:HGNC:28450]	RETREG2
ENSBTAG00000013645	1.83882	0.00894228	ring finger and FYVE like domain containing E3 ubiquitin protein ligase [Source:HGNC Symbol;Acc:HGNC:24821]	RFFL
ENSBTAG00000005471	-5.71666	0.00157703	Ammonium transporter Rh type C [Source:UniProtKB/Swiss-Prot;Acc:Q2T9S6]	RHCG
ENSBTAG00000004413	1.62988	0.0340411	Rho related BTB domain containing 3 [Source:HGNC Symbol;Acc:HGNC:18757]	RHOBTB3
ENSBTAG00000001283	0.637376	0.0200366	RIC1 homolog, RAB6A GEF complex partner 1 [Source:HGNC Symbol;Acc:HGNC:17686]	RIC1
ENSBTAG00000032869	1.94494	7.33351e-06	ribonuclease A family member 10 (inactive) [Source:HGNC Symbol;Acc:HGNC:19275]	RNASE10
ENSBTAG00000046058	2.78132	0.000722116	ribonuclease A family member 11 (inactive) [Source:HGNC Symbol;Acc:HGNC:19269]	RNASE11
ENSBTAG00000003006	5.33736	0.00082685	ribonuclease A family member 9 (inactive) [Source:HGNC Symbol;Acc:HGNC:20673]	RNASE9
ENSBTAG00000012996	0.559274	0.0330593	ring finger protein 11 [Source:HGNC Symbol;Acc:HGNC:10056]	RNF11
ENSBTAG00000003113	1.39696	0.0149916	ring finger protein 125 [Source:HGNC Symbol;Acc:HGNC:21150]	RNF125
ENSBTAG00000007922	1.46825	0.0104582	ring finger protein 24 [Source:HGNC Symbol;Acc:HGNC:13779]	RNF24
ENSBTAG00000004356	-1.12014	0.0237295	roundabout guidance receptor 4 [Source:HGNC Symbol;Acc:HGNC:17985]	ROBO4
ENSBTAG00000021699	2.20196	0.0420507	RAR related orphan receptor B [Source:HGNC Symbol;Acc:HGNC:10259]	RORB
ENSBTAG00000047600	2.30887	0.0142357	ROS proto-oncogene 1, receptor tyrosine kinase [Source:HGNC Symbol;Acc:HGNC:10261]	ROS1
ENSBTAG00000002038	-0.566687	0.016045	ribosomal protein L14 [Source:HGNC Symbol;Acc:HGNC:10305]	RPL14
ENSBTAG00000015831	-1.25276	0.00429386	ribosomal protein L18a [Source:HGNC Symbol;Acc:HGNC:10311]	RPL18A
ENSBTAG00000002060	-0.507666	0.0206581	ribosomal protein L19 [Source:HGNC Symbol;Acc:HGNC:10312]	RPL19
ENSBTAG00000003229	-0.45429	0.0293228	ribosomal protein L23 [Source:HGNC Symbol;Acc:HGNC:10316]	RPL23
ENSBTAG00000013461	-0.667517	0.0152317	ribosomal protein L24 [Source:HGNC Symbol;Acc:HGNC:10325]	RPL24
ENSBTAG00000015283	-0.607913	0.00505767	ribosomal protein L32 [Source:HGNC Symbol;Acc:HGNC:10336]	RPL32
ENSBTAG00000014226	-0.554086	0.00961894	60S ribosomal protein L34 [Source:RefSeq peptide;Acc:NP_001193150]	RPL34
ENSBTAG00000005142	-0.653473	0.00180073	ribosomal protein L37 [Source:HGNC Symbol;Acc:HGNC:10347]	RPL37
ENSBTAG00000003846	-0.525539	0.00821323	ribosomal protein L37a [Source:HGNC Symbol;Acc:HGNC:10348]	RPL37A
ENSBTAG00000002468	-0.615241	0.0381259	ribosomal protein S28 [Source:HGNC Symbol;Acc:HGNC:10418]	RPS28
ENSBTAG00000015989	-0.653768	0.0463549	ribosomal protein S5 [Source:HGNC Symbol;Acc:HGNC:10426]	RPS5
ENSBTAG00000014447	0.897135	0.0283266	ribosomal protein S6 kinase A1 [Source:HGNC Symbol;Acc:HGNC:10430]	RPS6KA1
ENSBTAG00000016224	-0.592827	0.0483545	ribosomal protein S7 [Source:HGNC Symbol;Acc:HGNC:10440]	RPS7
ENSBTAG00000015285	-0.645807	0.0354177	40S ribosomal protein S8 [Source:RefSeq peptide;Acc:NP_001020488]	RPS8
ENSBTAG00000005980	0.671465	0.0325407	ras responsive element binding protein 1 [Source:HGNC Symbol;Acc:HGNC:10449]	RREB1
ENSBTAG00000004842	1.28163	0.00480009	ring finger and SPRY domain containing 1 [Source:HGNC Symbol;Acc:HGNC:29420]	RSPRY1
ENSBTAG00000012621	4.69546	0.00109698	reticulon 4 receptor like 2 [Source:HGNC Symbol;Acc:HGNC:23053]	RTN4RL2
ENSBTAG00000018767	2.70369	0.0351124	receptor transporter protein 3 [Source:HGNC Symbol;Acc:HGNC:15572]	RTP3
ENSBTAG00000037651	3.1197	0.000974425	S100 calcium binding protein A2 [Source:HGNC Symbol;Acc:HGNC:10492]	S100A2
ENSBTAG00000004777	2.96856	0.00180062	S100 calcium binding protein B [Source:HGNC Symbol;Acc:HGNC:10500]	S100B
ENSBTAG00000008739	-2.17989	0.0106196	sterile alpha motif domain containing 11 [Source:HGNC Symbol;Acc:HGNC:28706]	SAMD11
ENSBTAG00000008619	1.01121	0.0291665	sterile alpha motif domain containing 8 [Source:HGNC Symbol;Acc:HGNC:26320]	SAMD8
ENSBTAG00000007657	-1.11548	0.010731	scavenger receptor class A member 3 [Source:HGNC Symbol;Acc:HGNC:19000]	SCARA3
ENSBTAG00000017565	0.604488	0.022453	sec1 family domain containing 1 [Source:HGNC Symbol;Acc:HGNC:20726]	SCFD1
ENSBTAG00000039340	-0.986407	0.0394441	Sodium channel subunit beta-4 [Source:UniProtKB/Swiss-Prot;Acc:Q08E08]	SCN4B
ENSBTAG00000003746	0.412836	0.0238052	sterol carrier protein 2 [Source:HGNC Symbol;Acc:HGNC:10606]	SCP2
ENSBTAG00000018570	3.70609	0.0371685	short chain dehydrogenase/reductase family 16C member 5 [Source:HGNC Symbol;Acc:HGNC:30311]	SDR16C5
ENSBTAG00000013677	0.721905	0.0444857	SEC14 like lipid binding 1 [Source:HGNC Symbol;Acc:HGNC:10698]	SEC14L1
ENSBTAG00000031351	-1.75725	0.0482234	SEC14-like protein 4 [Source:RefSeq peptide;Acc:NP_001069233]	SEC14L4
ENSBTAG00000018322	0.515957	0.022172	SEC24 homolog A, COPII coat complex component [Source:HGNC Symbol;Acc:HGNC:10703]	SEC24A
ENSBTAG00000020525	1.09021	0.0247972	SEC31 homolog A, COPII coat complex component [Source:HGNC Symbol;Acc:HGNC:17052]	SEC31A
ENSBTAG00000002299	1.90555	0.00344191	SEL1L family member 3 [Source:HGNC Symbol;Acc:HGNC:29108]	SEL1L3
ENSBTAG00000000640	0.76532	0.00767818	selenoprotein S [Source:RefSeq peptide;Acc:NP_001039579]	SELENOS
ENSBTAG00000014920	4.63514	0.00444509	semaphorin 3E [Source:HGNC Symbol;Acc:HGNC:10727]	SEMA3E
ENSBTAG00000001941	0.879781	0.0285944	semaphorin 4D [Source:HGNC Symbol;Acc:HGNC:10732]	SEMA4D
ENSBTAG00000018843	4.748	0.0192734	serpin family A member 1 [Source:HGNC Symbol;Acc:HGNC:8941]	SERPINA1
ENSBTAG00000004063	2.32042	0.0335858	serpin family A member 5 [Source:HGNC Symbol;Acc:HGNC:8723]	SERPINA5
ENSBTAG00000002019	1.73552	0.0324732	serpin family B member 5 [Source:HGNC Symbol;Acc:HGNC:8949]	SERPINB5
ENSBTAG00000003581	2.16811	7.27835e-05	SET domain containing lysine methyltransferase 7 [Source:HGNC Symbol;Acc:HGNC:30412]	SETD7
ENSBTAG00000023032	3.45625	0.0174174	Pulmonary surfactant-associated protein A [Source:UniProtKB/Swiss-Prot;Acc:Q6RXL1]	SFTPA1
ENSBTAG00000021033	2.41	0.00305319	SGK2, serine/threonine kinase 2 [Source:HGNC Symbol;Acc:HGNC:13900]	SGK2
ENSBTAG00000016805	1.34577	0.022084	sphingomyelin synthase 2 [Source:HGNC Symbol;Acc:HGNC:28395]	SGMS2
ENSBTAG00000018214	-4.06182	0.00510243	shisa family member 2 [Source:HGNC Symbol;Acc:HGNC:20366]	SHISA2
ENSBTAG00000004680	6.91442	0.000372836	solute carrier family 13 member 5 [Source:HGNC Symbol;Acc:HGNC:23089]	SLC13A5
ENSBTAG00000004440	1.406	0.0244543	solute carrier family 15 member 1 [Source:RefSeq peptide;Acc:NP_001092848]	SLC15A1
ENSBTAG00000004662	2.68809	0.00636643	solute carrier family 16 member 12 [Source:HGNC Symbol;Acc:HGNC:23094]	SLC16A12
ENSBTAG00000044053	0.829689	0.0430935	solute carrier family 17 member 5 [Source:HGNC Symbol;Acc:HGNC:10933]	SLC17A5
ENSBTAG00000004739	1.68516	0.0385454	solute carrier family 18 member A2 [Source:HGNC Symbol;Acc:HGNC:10935]	SLC18A2
ENSBTAG00000020266	1.7934	0.00533481	solute carrier family 19 member 2 [Source:HGNC Symbol;Acc:HGNC:10938]	SLC19A2
ENSBTAG00000012742	2.31603	0.000287989	solute carrier family 22 member 18 [Source:HGNC Symbol;Acc:HGNC:10964]	SLC22A18
ENSBTAG00000010798	2.81234	0.00964632	solute carrier family 23 member 1 [Source:HGNC Symbol;Acc:HGNC:10974]	SLC23A1
ENSBTAG00000013666	1.47691	0.0198936	solute carrier family 25 member 29 [Source:HGNC Symbol;Acc:HGNC:20116]	SLC25A29
ENSBTAG00000003177	1.01042	0.0406241	solute carrier family 25 member 33 [Source:HGNC Symbol;Acc:HGNC:29681]	SLC25A33
ENSBTAG00000008568	-0.861038	0.0476744	solute carrier family 25 member 45 [Source:HGNC Symbol;Acc:HGNC:27442]	SLC25A45
ENSBTAG00000015436	0.535419	0.0261255	solute carrier family 27 member 4 [Source:HGNC Symbol;Acc:HGNC:10998]	SLC27A4
ENSBTAG00000018280	2.26975	0.0329149	solute carrier family 28 member 3 [Source:HGNC Symbol;Acc:HGNC:16484]	SLC28A3
ENSBTAG00000012024	2.1122	0.00583984	equilibrative nucleoside transporter 2 [Source:RefSeq peptide;Acc:NP_001096739]	SLC29A2
ENSBTAG00000004414	4.05913	0.00139615	solute carrier family 30 member 10 [Source:HGNC Symbol;Acc:HGNC:25355]	SLC30A10
ENSBTAG00000001013	1.35038	0.0362475	solute carrier family 30 member 5 [Source:HGNC Symbol;Acc:HGNC:19089]	SLC30A5
ENSBTAG00000010898	0.596502	0.0388834	solute carrier family 30 member 6 [Source:HGNC Symbol;Acc:HGNC:19305]	SLC30A6
ENSBTAG00000020367	0.650126	0.00790571	solute carrier family 30 member 9 [Source:HGNC Symbol;Acc:HGNC:1329]	SLC30A9
ENSBTAG00000005115	2.76164	0.0182137	solute carrier family 31 member 2 [Source:HGNC Symbol;Acc:HGNC:11017]	SLC31A2
ENSBTAG00000014318	0.691169	0.00306723	solute carrier family 33 member 1 [Source:HGNC Symbol;Acc:HGNC:95]	SLC33A1
ENSBTAG00000000859	3.36869	0.00700608	solute carrier family 38 member 1 [Source:HGNC Symbol;Acc:HGNC:13447]	SLC38A1
ENSBTAG00000003083	1.59	0.0192872	solute carrier family 50 member 1 [Source:HGNC Symbol;Acc:HGNC:30657]	SLC50A1
ENSBTAG00000009145	1.94102	0.00861517	solute carrier family 7 member 4 [Source:HGNC Symbol;Acc:HGNC:11062]	SLC7A4
ENSBTAG00000004148	3.89266	0.0396502	secretory leukocyte peptidase inhibitor [Source:HGNC Symbol;Acc:HGNC:11092]	SLPI
ENSBTAG00000012441	-0.874419	0.0487015	SMAD family member 7 [Source:HGNC Symbol;Acc:HGNC:6773]	SMAD7
ENSBTAG00000014522	0.645078	0.0113925	small integral membrane protein 14 [Source:HGNC Symbol;Acc:HGNC:27321]	SMIM14
ENSBTAG00000010487	1.29034	0.00214395	small integral membrane protein 3 [Source:HGNC Symbol;Acc:HGNC:30248]	SMIM3
ENSBTAG00000001112	2.06751	0.00564229	spermine oxidase [Source:HGNC Symbol;Acc:HGNC:15862]	SMOX
ENSBTAG00000009639	2.06373	0.00703209	sphingomyelin phosphodiesterase 3 [Source:HGNC Symbol;Acc:HGNC:14240]	SMPD3
ENSBTAG00000018382	1.4658	0.0462987	spermine synthase [Source:RefSeq peptide;Acc:NP_001030548]	SMS
ENSBTAG00000001942	0.794177	0.0377958	sorting nexin family member 27 [Source:HGNC Symbol;Acc:HGNC:20073]	SNX27
ENSBTAG00000008987	0.487016	0.0471702	suppressor of cytokine signaling 5 [Source:HGNC Symbol;Acc:HGNC:16852]	SOCS5
ENSBTAG00000016092	-0.922213	0.000274914	spermatogenesis associated serine rich 2 like [Source:HGNC Symbol;Acc:HGNC:24574]	SPATS2L
ENSBTAG00000005772	4.27278	0.0245602	speedy/RINGO cell cycle regulator family member C [Source:HGNC Symbol;Acc:HGNC:32681]	SPDYC
ENSBTAG00000013455	1.41817	0.0150834	speckle type BTB/POZ protein like [Source:HGNC Symbol;Acc:HGNC:27934]	SPOPL
ENSBTAG00000010913	1.63928	0.00407448	sulfiredoxin 1 [Source:HGNC Symbol;Acc:HGNC:16132]	SRXN1
ENSBTAG00000013856	-0.779176	0.0165349	single stranded DNA binding protein 2 [Source:HGNC Symbol;Acc:HGNC:15831]	SSBP2
ENSBTAG00000010717	-0.573491	0.0337105	single stranded DNA binding protein 3 [Source:HGNC Symbol;Acc:HGNC:15674]	SSBP3
ENSBTAG00000045886	0.835671	0.0306286	StAR related lipid transfer domain containing 4 [Source:HGNC Symbol;Acc:HGNC:18058]	STARD4
ENSBTAG00000018590	1.37392	0.0108325	striatin [Source:HGNC Symbol;Acc:HGNC:11424]	STRN
ENSBTAG00000021845	0.55126	0.0282772	striatin 3 [Source:HGNC Symbol;Acc:HGNC:15720]	STRN3
ENSBTAG00000010169	1.29297	0.002524	SUN domain containing ossification factor [Source:HGNC Symbol;Acc:HGNC:1240]	SUCO
ENSBTAG00000039855	-0.461379	0.0364986	sulfatase modifying factor 1 [Source:HGNC Symbol;Acc:HGNC:20376]	SUMF1
ENSBTAG00000006730	4.51873	0.000222354	sushi domain containing 2 [Source:HGNC Symbol;Acc:HGNC:30667]	SUSD2
ENSBTAG00000031265	1.45562	0.0384421	SVOP like [Source:HGNC Symbol;Acc:HGNC:27034]	SVOPL
ENSBTAG00000005765	0.583675	0.037775	synaptogyrin 1 [Source:HGNC Symbol;Acc:HGNC:11498]	SYNGR1
ENSBTAG00000005076	1.11698	0.00106835	synoviolin 1 [Source:HGNC Symbol;Acc:HGNC:20738]	SYVN1
ENSBTAG00000021664	-1.09627	0.0391484	tachykinin receptor 2 [Source:HGNC Symbol;Acc:HGNC:11527]	TACR2
ENSBTAG00000001979	2.60441	0.0161368	TATA-box binding protein associated factor 7 like [Source:HGNC Symbol;Acc:HGNC:11548]	TAF7L
ENSBTAG00000012022	0.568205	0.00938701	TBC1 domain family member 2B [Source:HGNC Symbol;Acc:HGNC:29183]	TBC1D2B
ENSBTAG00000011352	2.25938	0.00782571	TBC1 domain family member 30 [Source:HGNC Symbol;Acc:HGNC:29164]	TBC1D30
ENSBTAG00000035370	-0.487668	0.0387864	TATA-box binding protein like 1 [Source:HGNC Symbol;Acc:HGNC:11589]	TBPL1
ENSBTAG00000038865	1.62441	0.0459797	transcription elongation factor A protein 3 [Source:RefSeq peptide;Acc:NP_001039825]	TCEA3
ENSBTAG00000002586	0.821947	0.0217078	transcription factor 12 [Source:RefSeq peptide;Acc:NP_001071353]	TCF12
ENSBTAG00000010111	-0.828557	0.0198107	transcription factor 7 like 1 [Source:HGNC Symbol;Acc:HGNC:11640]	TCF7L1
ENSBTAG00000011841	0.789465	0.0425929	tectonic family member 3 [Source:HGNC Symbol;Acc:HGNC:24519]	TCTN3
ENSBTAG00000005062	0.86909	0.0499774	tec protein tyrosine kinase [Source:HGNC Symbol;Acc:HGNC:11719]	TEC
ENSBTAG00000021133	0.914946	0.00677296	teneurin-3 [Source:RefSeq peptide;Acc:NP_001192236]	TENM3
ENSBTAG00000033174	-1.11461	0.00406689	transcription factor AP-4 [Source:HGNC Symbol;Acc:HGNC:11745]	TFAP4
ENSBTAG00000006222	1.69893	0.00183672	transcription factor Dp-2 [Source:RefSeq peptide;Acc:NP_001068709]	TFDP2
ENSBTAG00000008523	-0.349045	0.030895	transcription factor binding to IGHM enhancer 3 [Source:HGNC Symbol;Acc:HGNC:11752]	TFE3
ENSBTAG00000005286	-0.700637	0.0379138	TGFB induced factor homeobox 2 [Source:HGNC Symbol;Acc:HGNC:15764]	TGIF2
ENSBTAG00000021869	0.624014	0.00948673	THAP domain containing 5 [Source:HGNC Symbol;Acc:HGNC:23188]	THAP5
ENSBTAG00000012120	1.0932	0.0156297	TCDD-inducible poly [Source:RefSeq peptide;Acc:NP_001192977]	TIPARP
ENSBTAG00000011743	2.60379	0.0322388	tolloid like 2 [Source:HGNC Symbol;Acc:HGNC:11844]	TLL2
ENSBTAG00000016298	0.829508	0.00326629	transmembrane 9 superfamily member 3 [Source:HGNC Symbol;Acc:HGNC:21529]	TM9SF3
ENSBTAG00000010612	1.15699	0.00355744	transmembrane p24 trafficking protein 4 [Source:HGNC Symbol;Acc:HGNC:22301]	TMED4
ENSBTAG00000021082	1.04262	0.00641728	transmembrane protein 125 [Source:HGNC Symbol;Acc:HGNC:28275]	TMEM125
ENSBTAG00000019229	2.16724	0.00761004	transmembrane protein 144 [Source:HGNC Symbol;Acc:HGNC:25633]	TMEM144
ENSBTAG00000010413	1.23678	0.0183814	transmembrane protein 169 [Source:HGNC Symbol;Acc:HGNC:25130]	TMEM169
ENSBTAG00000008494	3.72451	0.0170516	transmembrane protein 171 [Source:HGNC Symbol;Acc:HGNC:27031]	TMEM171
ENSBTAG00000047964	2.67043	0.00199796	transmembrane protein 210 [Source:HGNC Symbol;Acc:HGNC:34059]	TMEM210
ENSBTAG00000001527	3.75697	0.00350508	transmembrane protein 213 [Source:HGNC Symbol;Acc:HGNC:27220]	TMEM213
ENSBTAG00000009487	0.651019	0.00513854	transmembrane protein 223 [Source:HGNC Symbol;Acc:HGNC:28464]	TMEM223
ENSBTAG00000016713	1.46099	0.0288131	transmembrane protein 30B [Source:HGNC Symbol;Acc:HGNC:27254]	TMEM30B
ENSBTAG00000009436	0.872032	0.0146561	transmembrane protein 79 [Source:HGNC Symbol;Acc:HGNC:28196]	TMEM79
ENSBTAG00000016588	0.8451	0.00844012	transmembrane protein 8A [Source:HGNC Symbol;Acc:HGNC:17205]	TMEM8A
ENSBTAG00000015554	0.640013	0.0291688	TATA element modulatory factor [Source:RefSeq peptide;Acc:NP_001193189]	TMF1
ENSBTAG00000004211	-0.473797	0.0353947	TNF receptor superfamily member 1A [Source:HGNC Symbol;Acc:HGNC:11916]	TNFRSF1A
ENSBTAG00000006519	-0.917252	0.020449	TNF receptor superfamily member 25 [Source:HGNC Symbol;Acc:HGNC:11910]	TNFRSF25
ENSBTAG00000039937	2.5888	0.00468045	TNF receptor superfamily member 8 [Source:HGNC Symbol;Acc:HGNC:11923]	TNFRSF8
ENSBTAG00000002837	0.901346	0.0459797	torsin family 1 member B [Source:HGNC Symbol;Acc:HGNC:11995]	TOR1B
ENSBTAG00000011102	2.2417	0.000218796	two pore segment channel 1 [Source:HGNC Symbol;Acc:HGNC:18182]	TPCN1
ENSBTAG00000007335	0.391021	0.0345474	tumor protein D52 [Source:HGNC Symbol;Acc:HGNC:12005]	TPD52
ENSBTAG00000003336	2.88197	0.00155445	tumor protein D52 like 1 [Source:HGNC Symbol;Acc:HGNC:12006]	TPD52L1
ENSBTAG00000017676	-0.450715	0.0125358	thiamin pyrophosphokinase 1 [Source:HGNC Symbol;Acc:HGNC:17358]	TPK1
ENSBTAG00000033217	0.637314	0.00692662	Tropomyosin alpha-3 chain [Source:UniProtKB/Swiss-Prot;Acc:Q5KR47]	TPM1
ENSBTAG00000019300	1.20089	0.00335473	thiopurine S-methyltransferase [Source:HGNC Symbol;Acc:HGNC:12014]	TPMT
ENSBTAG00000008816	0.881003	0.0445841	tripartite motif containing 2 [Source:HGNC Symbol;Acc:HGNC:15974]	TRIM2
ENSBTAG00000010103	2.8154	0.0443041	tripartite motif containing 9 [Source:HGNC Symbol;Acc:HGNC:16288]	TRIM9
ENSBTAG00000005514	0.804412	0.00494025	trio Rho guanine nucleotide exchange factor [Source:HGNC Symbol;Acc:HGNC:12303]	TRIO
ENSBTAG00000007778	3.56878	0.00214231	transient receptor potential cation channel subfamily M member 3 [Source:HGNC Symbol;Acc:HGNC:17992]	TRPM3
ENSBTAG00000033076	1.60242	0.0441762	transient receptor potential cation channel subfamily M member 6 [Source:HGNC Symbol;Acc:HGNC:17995]	TRPM6
ENSBTAG00000012805	0.491145	0.0353205	tetraspanin 13 [Source:HGNC Symbol;Acc:HGNC:21643]	TSPAN13
ENSBTAG00000003907	0.803143	0.00669616	tetraspanin 14 [Source:HGNC Symbol;Acc:HGNC:23303]	TSPAN14
ENSBTAG00000046563	1.67486	0.0286013	TSPY like 6 [Source:HGNC Symbol;Acc:HGNC:14521]	TSPYL6
ENSBTAG00000030650	3.59984	0.000568597	thiosulfate sulfurtransferase [Source:HGNC Symbol;Acc:HGNC:12388]	TST
ENSBTAG00000017856	1.21075	0.00262117	thiosulfate sulfurtransferase like domain containing 1 [Source:HGNC Symbol;Acc:HGNC:35410]	TSTD1
ENSBTAG00000013270	0.416017	0.0288527	tetratricopeptide repeat domain 19 [Source:HGNC Symbol;Acc:HGNC:26006]	TTC19
ENSBTAG00000017132	2.28141	0.0182379	tetratricopeptide repeat domain 22 [Source:HGNC Symbol;Acc:HGNC:26067]	TTC22
ENSBTAG00000009131	0.453639	0.0461322	tetratricopeptide repeat domain 37 [Source:HGNC Symbol;Acc:HGNC:23639]	TTC37
ENSBTAG00000002451	0.953019	0.010064	tetratricopeptide repeat domain 39A [Source:HGNC Symbol;Acc:HGNC:18657]	TTC39A
ENSBTAG00000003943	1.78937	0.00188393	tetratricopeptide repeat domain 39B [Source:HGNC Symbol;Acc:HGNC:23704]	TTC39B
ENSBTAG00000018873	0.838983	0.0347358	alpha tocopherol transfer protein like [Source:HGNC Symbol;Acc:HGNC:16114]	TTPAL
ENSBTAG00000011007	0.802455	0.0270669	protein tweety homolog 2 [Source:RefSeq peptide;Acc:NP_001099096]	TTYH2
ENSBTAG00000008551	-0.759957	0.0125264	tumor suppressor candidate 1 [Source:HGNC Symbol;Acc:HGNC:31010]	TUSC1
ENSBTAG00000013912	2.07382	0.00228708	thioredoxin reductase 1, cytoplasmic [Source:RefSeq peptide;Acc:NP_777050]	TXNRD1
ENSBTAG00000000695	0.488089	0.0326219	ubiquitin associated protein 2 [Source:HGNC Symbol;Acc:HGNC:14185]	UBAP2
ENSBTAG00000014014	1.16108	0.0220269	UbiA prenyltransferase domain containing 1 [Source:HGNC Symbol;Acc:HGNC:30791]	UBIAD1
ENSBTAG00000008186	-0.634205	0.00793735	UBX domain protein 6 [Source:HGNC Symbol;Acc:HGNC:14928]	UBXN6
ENSBTAG00000007577	1.14985	0.00958586	UBX domain-containing protein 7 [Source:RefSeq peptide;Acc:NP_001193693]	UBXN7
ENSBTAG00000005444	1.3142	0.0462941	UDP-glucose glycoprotein glucosyltransferase 1 [Source:HGNC Symbol;Acc:HGNC:15663]	UGGT1
ENSBTAG00000004040	-5.77165	0.00202845	UDP glucuronosyltransferase family 2 member A3 [Source:HGNC Symbol;Acc:HGNC:28528]	UGT2A3
ENSBTAG00000011744	2.27946	0.00129382	ubiquitin specific peptidase 31 [Source:HGNC Symbol;Acc:HGNC:20060]	USP31
ENSBTAG00000000120	1.89575	0.0129183	ubiquitin specific peptidase 43 [Source:HGNC Symbol;Acc:HGNC:20072]	USP43
ENSBTAG00000003443	0.983735	0.00521528	Bos taurus ubiquitin specific peptidase 46 (USP46), mRNA. [Source:RefSeq mRNA;Acc:NM_001192444]	USP46
ENSBTAG00000024643	-1.6213	0.0345301	ventricular zone expressed PH domain containing 1 [Source:HGNC Symbol;Acc:HGNC:25735]	VEPH1
ENSBTAG00000018543	3.56541	0.036356	villin 1 [Source:HGNC Symbol;Acc:HGNC:12690]	VIL1
ENSBTAG00000006567	2.27412	0.0141893	vasoactive intestinal peptide receptor 1 [Source:HGNC Symbol;Acc:HGNC:12694]	VIPR1
ENSBTAG00000037649	1.8447	0.0470972	vasoactive intestinal polypeptide receptor 2 precursor [Source:RefSeq peptide;Acc:NP_001193710]	VIPR2
ENSBTAG00000016080	1.10406	0.00045883	vacuolar protein sorting 13 homolog D [Source:HGNC Symbol;Acc:HGNC:23595]	VPS13D
ENSBTAG00000011567	-0.315054	0.0407194	VPS18, CORVET/HOPS core subunit [Source:HGNC Symbol;Acc:HGNC:15972]	VPS18
ENSBTAG00000018126	0.416075	0.0421518	VPS53, GARP complex subunit [Source:HGNC Symbol;Acc:HGNC:25608]	VPS53
ENSBTAG00000007859	-3.42865	0.00489312	V-set and immunoglobulin domain containing 1 [Source:HGNC Symbol;Acc:HGNC:28675]	VSIG1
ENSBTAG00000012265	-1.09118	0.0039727	von Willebrand factor precursor [Source:RefSeq peptide;Acc:NP_001192237]	VWF
ENSBTAG00000013928	2.24717	0.0483171	WAP four-disulfide core domain 2 [Source:HGNC Symbol;Acc:HGNC:15939]	WFDC2
ENSBTAG00000016220	3.44711	0.0181362	WAS/WASL interacting protein family member 3 [Source:HGNC Symbol;Acc:HGNC:22004]	WIPF3
ENSBTAG00000006037	-2.00937	0.00376838	WNT1 inducible signaling pathway protein 2 [Source:HGNC Symbol;Acc:HGNC:12770]	WISP2
ENSBTAG00000010820	4.21742	0.0107743	Wnt family member 11 [Source:HGNC Symbol;Acc:HGNC:12776]	WNT11
ENSBTAG00000002940	1.68551	0.00499655	Wnt family member 16 [Source:HGNC Symbol;Acc:HGNC:16267]	WNT16
ENSBTAG00000022671	-1.82808	0.0236635	Wnt family member 4 [Source:HGNC Symbol;Acc:HGNC:12783]	WNT4
ENSBTAG00000015656	1.50523	0.0256189	WSC domain containing 1 [Source:HGNC Symbol;Acc:HGNC:29060]	WSCD1
ENSBTAG00000004438	1.22347	0.00332728	X-prolyl aminopeptidase 1 [Source:HGNC Symbol;Acc:HGNC:12822]	XPNPEP1
ENSBTAG00000009966	1.13901	0.029579	X-ray repair cross complementing 3 [Source:HGNC Symbol;Acc:HGNC:12830]	XRCC3
ENSBTAG00000010426	-0.652803	0.0160414	X-ray repair cross-complementing protein 5 [Source:RefSeq peptide;Acc:NP_001095611]	XRCC5
ENSBTAG00000014451	0.871302	0.00333511	YEATS domain containing 2 [Source:HGNC Symbol;Acc:HGNC:25489]	YEATS2
ENSBTAG00000017867	-1.00868	0.0474476	yippee like 1 [Source:HGNC Symbol;Acc:HGNC:12845]	YPEL1
ENSBTAG00000021512	0.795018	0.047181	zinc finger and BTB domain containing 7B [Source:HGNC Symbol;Acc:HGNC:18668]	ZBTB7B
ENSBTAG00000013306	1.83808	0.0397336	zinc finger and BTB domain containing 7C [Source:HGNC Symbol;Acc:HGNC:31700]	ZBTB7C
ENSBTAG00000011247	-0.389753	0.0242859	zinc finger C3HC-type containing 1 [Source:HGNC Symbol;Acc:HGNC:29913]	ZC3HC1
ENSBTAG00000039287	-0.33899	0.0228781	ZFP69 zinc finger protein [Source:HGNC Symbol;Acc:HGNC:24708]	ZFP69
ENSBTAG00000011162	0.744264	0.0330071	zinc finger with KRAB and SCAN domains 2 [Source:HGNC Symbol;Acc:HGNC:25677]	ZKSCAN2
ENSBTAG00000017890	-0.533402	0.0498569	zinc finger matrin-type 5 [Source:HGNC Symbol;Acc:HGNC:28046]	ZMAT5
ENSBTAG00000021008	-0.646684	0.0374461	zinc finger protein 219 [Source:HGNC Symbol;Acc:HGNC:13011]	ZNF219
ENSBTAG00000013050	-1.08242	0.0445393	zinc finger protein 277 [Source:HGNC Symbol;Acc:HGNC:13070]	ZNF277
ENSBTAG00000031741	0.75434	0.00277811	zinc finger protein 322 [Source:HGNC Symbol;Acc:HGNC:23640]	ZNF322
ENSBTAG00000046162	1.99795	0.00333307	zinc finger protein 385C [Source:HGNC Symbol;Acc:HGNC:33722]	ZNF385C
ENSBTAG00000022887	0.445067	0.047619	zinc finger protein 407 [Source:HGNC Symbol;Acc:HGNC:19904]	ZNF407
ENSBTAG00000002594	0.722356	0.00164669	zinc finger protein 436 [Source:HGNC Symbol;Acc:HGNC:20814]	ZNF436
ENSBTAG00000019187	1.07418	0.00966521	zinc finger protein 462 [Source:RefSeq peptide;Acc:NP_001192740]	ZNF462
ENSBTAG00000012064	0.814791	0.0179613	zinc finger protein 473 [Source:HGNC Symbol;Acc:HGNC:23239]	ZNF473
ENSBTAG00000014506	-0.69718	0.034303	zinc finger protein 503 [Source:HGNC Symbol;Acc:HGNC:23589]	ZNF503
ENSBTAG00000014123	1.10356	0.0446573	zinc finger protein 507 [Source:RefSeq peptide;Acc:NP_001193127]	ZNF507
ENSBTAG00000032187	1.0419	0.0170318	zinc finger protein 697 [Source:HGNC Symbol;Acc:HGNC:32034]	ZNF697
ENSBTAG00000047219	0.83189	0.033266	zinc finger protein 793 [Source:HGNC Symbol;Acc:HGNC:33115]	ZNF793
ENSBTAG00000030956	-0.544741	0.0204688	zinc finger and SCAN domain containing 21 [Source:HGNC Symbol;Acc:HGNC:13104]	ZSCAN21
^Log fold change of DEG for cycling cows relative to non-cycling cows. Positive values indicate greater expression in cycling cows

## Sheet: Table S3
Supplementary Table S3. Endometrial genes differentially expressed in dairy cows at week 5 postpartum in response to WK1_PC1 microbiota principal component
Ensembl_gene_id	log_fold_change	BH_P-value	Gene_description	Gene_name
ENSBTAG00000040367	4.72887	0.00035256	0	0
ENSBTAG00000040051	2.01761	0.0352884	0	0
ENSBTAG00000007694	1.75999	0.0172752	0	0
ENSBTAG00000001287	1.39738	0.0102554	0	0
ENSBTAG00000004766	1.00064	0.0490838	C-type lectin domain family 18 member A precursor [Source:RefSeq peptide;Acc:NP_001095504]	0
ENSBTAG00000047869	0.998879	0.0413669	0	0
ENSBTAG00000038577	0.887764	0.00883512	0	0
ENSBTAG00000046323	0.855047	0.0256925	0	0
ENSBTAG00000032436	0.841752	0.0081641	0	0
ENSBTAG00000009002	0.779353	0.0360494	0	0
ENSBTAG00000008743	0.723057	0.0219377	Aldehyde dehydrogenase, mitochondrial [Source:UniProtKB/Swiss-Prot;Acc:P20000]	0
ENSBTAG00000012421	0.696687	0.0408275	0	0
ENSBTAG00000018999	0.688232	0.0226076	0	0
ENSBTAG00000022684	0.682276	0.0013269	0	0
ENSBTAG00000005742	0.676434	0.0483771	0	0
ENSBTAG00000001840	0.673917	0.00181331	0	0
ENSBTAG00000017945	0.641964	0.0289956	0	0
ENSBTAG00000007106	0.632371	0.0373975	0	0
ENSBTAG00000047345	0.623883	0.0239279	0	0
ENSBTAG00000006170	0.46225	0.0410178	0	0
ENSBTAG00000031789	0.45229	0.0476449	0	0
ENSBTAG00000016264	0.438838	0.013337	0	0
ENSBTAG00000016763	0.418624	0.0216018	7SK snRNA methylphosphate capping enzyme [Source:RefSeq peptide;Acc:NP_001073752]	0
ENSBTAG00000030976	0.313141	0.0124499	0	0
ENSBTAG00000019868	-0.376425	0.0460296	0	0
ENSBTAG00000016675	-0.397445	0.0361879	anaphase-promoting complex subunit 7 [Source:RefSeq peptide;Acc:NP_001179774]	0
ENSBTAG00000012279	-0.41561	0.0369587	0	0
ENSBTAG00000020316	-0.435663	0.0297012	0	0
ENSBTAG00000023464	-0.52773	0.0469668	0	0
ENSBTAG00000014558	-0.648563	0.0194668	0	0
ENSBTAG00000016691	-0.687105	0.0264247	0	0
ENSBTAG00000005294	-0.735986	0.0273189	0	0
ENSBTAG00000006878	-0.74535	0.0299368	0	0
ENSBTAG00000003200	-0.862623	0.0161328	0	0
ENSBTAG00000012693	-0.868158	0.00705911	0	0
ENSBTAG00000045876	-0.894195	0.0399709	0	0
ENSBTAG00000004836	-0.894921	0.0455256	nik-related protein kinase [Source:RefSeq peptide;Acc:NP_001178094]	0
ENSBTAG00000017515	-0.916206	0.0349704	0	0
ENSBTAG00000024526	-1.05544	0.0209165	0	0
ENSBTAG00000046314	-1.10494	0.029177	0	0
ENSBTAG00000046684	-1.10882	0.0140174	0	0
ENSBTAG00000039486	-1.15433	0.0476744	0	0
ENSBTAG00000006568	-1.24562	0.0111217	0	0
ENSBTAG00000037661	-1.26357	0.0463021	0	0
ENSBTAG00000015800	-1.36955	0.00162739	0	0
ENSBTAG00000012433	-1.3742	0.0444782	0	0
ENSBTAG00000018940	-1.41721	0.0410178	0	0
ENSBTAG00000046309	-1.49766	0.000288301	0	0
ENSBTAG00000011277	-1.60681	0.0438327	0	0
ENSBTAG00000047625	-1.65713	0.0442951	protocadherin Fat 2 precursor [Source:RefSeq peptide;Acc:NP_001179501]	0
ENSBTAG00000021064	-1.75222	0.0058563	0	0
ENSBTAG00000046730	-1.84084	0.032862	0	0
ENSBTAG00000017031	-2.57472	0.0433409	0	0
ENSBTAG00000047685	-3.34378	0.00779901	0	0
ENSBTAG00000021372	-1.14898	0.010568	septin 11 [Source:HGNC Symbol;Acc:HGNC:25589]	42989
ENSBTAG00000019854	-0.575553	0.0333207	ATP binding cassette subfamily E member 1 [Source:HGNC Symbol;Acc:HGNC:69]	ABCE1
ENSBTAG00000015026	-2.14757	0.0226624	ABL proto-oncogene 2, non-receptor tyrosine kinase [Source:HGNC Symbol;Acc:HGNC:77]	ABL2
ENSBTAG00000024950	0.987214	0.0373975	angiotensin I converting enzyme (peptidyl-dipeptidase A) 3 precursor [Source:RefSeq peptide;Acc:NP_001193597]	ACE
ENSBTAG00000039686	-1.45911	0.00990892	acyl-CoA thioesterase 11 [Source:HGNC Symbol;Acc:HGNC:18156]	ACOT11
ENSBTAG00000013843	0.684106	0.0385814	activin A receptor like type 1 [Source:HGNC Symbol;Acc:HGNC:175]	ACVRL1
ENSBTAG00000012106	0.833855	0.0311145	aarF domain containing kinase 1 [Source:HGNC Symbol;Acc:HGNC:19038]	ADCK1
ENSBTAG00000012464	-0.834991	0.0184109	actin filament associated protein 1 [Source:HGNC Symbol;Acc:HGNC:24017]	AFAP1
ENSBTAG00000014420	0.980137	0.0160449	advanced glycosylation end-product specific receptor [Source:HGNC Symbol;Acc:HGNC:320]	AGER
ENSBTAG00000000713	0.839115	0.0426187	arf-GAP domain and FG repeat-containing protein 2 [Source:RefSeq peptide;Acc:NP_001193651]	AGFG2
ENSBTAG00000037383	-1.86521	0.0163866	A-kinase anchoring protein 13 [Source:HGNC Symbol;Acc:HGNC:371]	AKAP13
ENSBTAG00000000088	-0.926878	0.0201913	activated leukocyte cell adhesion molecule [Source:HGNC Symbol;Acc:HGNC:400]	ALCAM
ENSBTAG00000014461	0.421567	0.0453538	anaphase promoting complex subunit 13 [Source:HGNC Symbol;Acc:HGNC:24540]	ANAPC13
ENSBTAG00000021091	-0.635636	0.0449182	ankyrin repeat and FYVE domain containing 1 [Source:HGNC Symbol;Acc:HGNC:20763]	ANKFY1
ENSBTAG00000004912	-0.284319	0.0420423	ankyrin repeat domain 17 [Source:HGNC Symbol;Acc:HGNC:23575]	ANKRD17
ENSBTAG00000012720	0.761119	0.0133767	ankyrin repeat domain 2 [Source:HGNC Symbol;Acc:HGNC:495]	ANKRD2
ENSBTAG00000001117	-0.972278	0.0239312	ankyrin repeat domain 50 [Source:HGNC Symbol;Acc:HGNC:29223]	ANKRD50
ENSBTAG00000006593	0.637596	0.0280429	ankyrin repeat and sterile alpha motif domain containing 3 [Source:HGNC Symbol;Acc:HGNC:29422]	ANKS3
ENSBTAG00000012712	-0.598832	0.044133	aquarius intron-binding spliceosomal factor [Source:HGNC Symbol;Acc:HGNC:29513]	AQR
ENSBTAG00000022255	-2.11093	0.0311575	androgen receptor [Source:HGNC Symbol;Acc:HGNC:644]	AR
ENSBTAG00000007120	-0.83458	0.0239569	brefeldin A-inhibited guanine nucleotide-exchange protein 2 [Source:RefSeq peptide;Acc:NP_001192581]	ARFGEF2
ENSBTAG00000027151	-1.17228	0.00546681	rho GTPase-activating protein 26 [Source:RefSeq peptide;Acc:NP_001192451]	ARHGAP26
ENSBTAG00000019036	-1.13233	0.0332288	Rho GTPase activating protein 28 [Source:HGNC Symbol;Acc:HGNC:25509]	ARHGAP28
ENSBTAG00000004423	-1.51927	0.0103038	Rho GTPase activating protein 42 [Source:HGNC Symbol;Acc:HGNC:26545]	ARHGAP42
ENSBTAG00000011087	-0.485007	0.0458919	AT-rich interaction domain 2 [Source:HGNC Symbol;Acc:HGNC:18037]	ARID2
ENSBTAG00000019952	-0.614912	0.0388073	armadillo repeat containing 8 [Source:HGNC Symbol;Acc:HGNC:24999]	ARMC8
ENSBTAG00000012953	-1.71033	0.017953	astrotactin 1 [Source:HGNC Symbol;Acc:HGNC:773]	ASTN1
ENSBTAG00000003178	-0.645482	0.0370428	arginyltransferase 1 [Source:HGNC Symbol;Acc:HGNC:782]	ATE1
ENSBTAG00000005227	-1.18782	0.0305665	activating transcription factor 6 [Source:HGNC Symbol;Acc:HGNC:791]	ATF6
ENSBTAG00000020608	0.476495	0.00656755	autophagy related 9A [Source:HGNC Symbol;Acc:HGNC:22408]	ATG9A
ENSBTAG00000014059	-1.57031	0.0375143	ATPase plasma membrane Ca2+ transporting 4 [Source:HGNC Symbol;Acc:HGNC:817]	ATP2B4
ENSBTAG00000012117	0.315226	0.0322234	ATPase H+ transporting accessory protein 1 [Source:HGNC Symbol;Acc:HGNC:868]	ATP6AP1
ENSBTAG00000018889	0.39396	0.0237	ATPase H+ transporting V0 subunit b [Source:HGNC Symbol;Acc:HGNC:861]	ATP6V0B
ENSBTAG00000017709	-1.08828	0.03976	attractin like 1 [Source:HGNC Symbol;Acc:HGNC:29063]	ATRNL1
ENSBTAG00000003261	0.928655	0.0365687	aurora kinase C [Source:HGNC Symbol;Acc:HGNC:11391]	AURKC
ENSBTAG00000016950	0.366331	0.0325736	beta-1,3-glucuronyltransferase 3 [Source:HGNC Symbol;Acc:HGNC:923]	B3GAT3
ENSBTAG00000010397	-0.661821	0.0131996	UDP-GlcNAc:betaGal beta-1,3-N-acetylglucosaminyltransferase 5 [Source:HGNC Symbol;Acc:HGNC:15684]	B3GNT5
ENSBTAG00000019685	0.380536	0.018552	BCL2 associated athanogene 6 [Source:HGNC Symbol;Acc:HGNC:13919]	BAG6
ENSBTAG00000006893	-1.58414	0.0433919	BBX, HMG-box containing [Source:HGNC Symbol;Acc:HGNC:14422]	BBX
ENSBTAG00000016037	0.678847	0.0413586	2-oxoisovalerate dehydrogenase subunit alpha, mitochondrial precursor [Source:RefSeq peptide;Acc:NP_776931]	BCKDHA
ENSBTAG00000027932	-0.438713	0.0304556	baculoviral IAP repeat-containing protein 6 [Source:RefSeq peptide;Acc:NP_001193511]	BIRC6
ENSBTAG00000016230	-1.55701	0.0372491	bromodomain and WD repeat domain containing 3 [Source:HGNC Symbol;Acc:HGNC:17342]	BRWD3
ENSBTAG00000046185	-1.58557	0.0160449	BTB domain containing 7 [Source:HGNC Symbol;Acc:HGNC:18269]	BTBD7
ENSBTAG00000012725	0.756133	0.0460458	chromosome 14 open reading frame 93 [Source:HGNC Symbol;Acc:HGNC:20162]	C14orf93
ENSBTAG00000018938	0.677942	0.0251758	Cell death-inducing p53-target protein 1 [Source:UniProtKB/Swiss-Prot;Acc:Q58D45]	C16orf5
ENSBTAG00000047734	0.538003	0.00555479	chromosome 16 open reading frame 58 [Source:HGNC Symbol;Acc:HGNC:25848]	C16orf58
ENSBTAG00000023453	0.747213	0.0366544	chromosome 19 open reading frame 54 [Source:HGNC Symbol;Acc:HGNC:24758]	C19orf54
ENSBTAG00000022588	2.51705	0.0173563	chromosome 8 open reading frame 34 [Source:HGNC Symbol;Acc:HGNC:30905]	C8orf34
ENSBTAG00000014828	-0.676605	0.0361137	voltage-dependent P/Q-type calcium channel subunit alpha-1A [Source:RefSeq peptide;Acc:NP_001068597]	CACNA1A
ENSBTAG00000020569	-1.7235	0.019152	calcium voltage-gated channel auxiliary subunit alpha2delta 1 [Source:HGNC Symbol;Acc:HGNC:1399]	CACNA2D1
ENSBTAG00000002036	0.758822	0.0126272	calcium voltage-gated channel auxiliary subunit beta 1 [Source:HGNC Symbol;Acc:HGNC:1401]	CACNB1
ENSBTAG00000020087	1.50317	0.0353436	calcium/calmodulin dependent protein kinase II alpha [Source:HGNC Symbol;Acc:HGNC:1460]	CAMK2A
ENSBTAG00000007220	0.625663	0.00888828	caskin-2 [Source:RefSeq peptide;Acc:NP_001178177]	CASKIN2
ENSBTAG00000011313	-0.435983	0.020944	caspase 8 associated protein 2 [Source:HGNC Symbol;Acc:HGNC:1510]	CASP8AP2
ENSBTAG00000006817	-2.6206	0.0318144	Cbl proto-oncogene [Source:HGNC Symbol;Acc:HGNC:1541]	CBL
ENSBTAG00000013057	-0.872472	0.0437418	Cbl proto-oncogene B [Source:HGNC Symbol;Acc:HGNC:1542]	CBLB
ENSBTAG00000002561	0.556139	0.0376055	coiled-coil domain containing 120 [Source:HGNC Symbol;Acc:HGNC:28910]	CCDC120
ENSBTAG00000002516	0.665031	0.0415234	coiled-coil domain containing 130 [Source:HGNC Symbol;Acc:HGNC:28118]	CCDC130
ENSBTAG00000016274	-1.42772	0.00428868	coiled-coil domain containing 38 [Source:HGNC Symbol;Acc:HGNC:26843]	CCDC38
ENSBTAG00000005819	0.92561	0.00250013	coiled-coil domain containing 61 [Source:HGNC Symbol;Acc:HGNC:33629]	CCDC61
ENSBTAG00000014117	0.621502	0.0320982	coiled-coil domain containing 9 [Source:HGNC Symbol;Acc:HGNC:24560]	CCDC9
ENSBTAG00000003960	-0.888815	0.0313861	centriolar coiled-coil protein 110 [Source:HGNC Symbol;Acc:HGNC:24342]	CCP110
ENSBTAG00000002098	0.4298	0.0122528	ubiquitin-conjugating enzyme E2 R1 [Source:RefSeq peptide;Acc:NP_001193165]	CDC34
ENSBTAG00000022777	-1.10332	0.0241078	serine/threonine-protein kinase MRCK alpha [Source:RefSeq peptide;Acc:NP_001179866]	CDC42BPA
ENSBTAG00000007421	0.655632	0.0419876	cadherin 5 [Source:HGNC Symbol;Acc:HGNC:1764]	CDH5
ENSBTAG00000033333	0.688226	0.0141479	cyclin dependent kinase 10 [Source:HGNC Symbol;Acc:HGNC:1770]	CDK10
ENSBTAG00000013238	-0.752265	0.0288933	cyclin-dependent kinase 12 [Source:RefSeq peptide;Acc:NP_001192630]	CDK12
ENSBTAG00000014202	0.651184	0.00510855	CDK5 regulatory subunit associated protein 3 [Source:HGNC Symbol;Acc:HGNC:18673]	CDK5RAP3
ENSBTAG00000012929	-1.57867	0.00125639	centrosomal protein 85 like [Source:HGNC Symbol;Acc:HGNC:21638]	CEP85L
ENSBTAG00000004864	-0.494727	0.00966521	centrosomal protein 89 [Source:HGNC Symbol;Acc:HGNC:25907]	CEP89
ENSBTAG00000013464	-1.13593	0.0447175	centrosomal protein 97 [Source:HGNC Symbol;Acc:HGNC:26244]	CEP97
ENSBTAG00000019781	-0.612792	0.00242703	cytoplasmic linker associated protein 1 [Source:HGNC Symbol;Acc:HGNC:17088]	CLASP1
ENSBTAG00000001507	-2.00142	0.0355129	chloride voltage-gated channel 5 [Source:HGNC Symbol;Acc:HGNC:2023]	CLCN5
ENSBTAG00000020700	-0.776072	0.0183819	chloride voltage-gated channel 6 [Source:HGNC Symbol;Acc:HGNC:2024]	CLCN6
ENSBTAG00000014712	0.338697	0.0364597	caseinolytic mitochondrial matrix peptidase proteolytic subunit [Source:HGNC Symbol;Acc:HGNC:2084]	CLPP
ENSBTAG00000046746	0.469233	0.00248947	Coenzyme A synthase [Source:HGNC Symbol;Acc:HGNC:29932]	COASY
ENSBTAG00000005526	-0.434204	0.0139587	component of oligomeric golgi complex 5 [Source:HGNC Symbol;Acc:HGNC:14857]	COG5
ENSBTAG00000020331	0.461547	0.0340041	coenzyme Q6, monooxygenase [Source:HGNC Symbol;Acc:HGNC:20233]	COQ6
ENSBTAG00000012371	-1.35953	0.00990848	carboxypeptidase D [Source:HGNC Symbol;Acc:HGNC:2301]	CPD
ENSBTAG00000015536	-0.40078	0.0128348	copine 3 [Source:HGNC Symbol;Acc:HGNC:2316]	CPNE3
ENSBTAG00000007623	0.484985	0.00975849	ceramide-1-phosphate transfer protein [Source:HGNC Symbol;Acc:HGNC:28116]	CPTP
ENSBTAG00000005474	-0.701221	0.0378163	cyclic AMP-responsive element-binding protein 1 [Source:RefSeq peptide;Acc:NP_776710]	CREB1
ENSBTAG00000019282	1.18837	0.0175418	beta-crystallin A4 [Source:RefSeq peptide;Acc:NP_776950]	CRYBA4
ENSBTAG00000016823	-1.11058	0.0333514	casein kinase 1 gamma 1 [Source:HGNC Symbol;Acc:HGNC:2454]	CSNK1G1
ENSBTAG00000015385	-0.582788	0.0182648	CTD small phosphatase like 2 [Source:HGNC Symbol;Acc:HGNC:26936]	CTDSPL2
ENSBTAG00000012882	-0.783921	0.0338286	cullin 5 [Source:HGNC Symbol;Acc:HGNC:2556]	CUL5
ENSBTAG00000021884	0.52287	0.0459877	CXXC finger protein 1 [Source:HGNC Symbol;Acc:HGNC:24343]	CXXC1
ENSBTAG00000001299	-1.2938	0.0360096	cytochrome P450 family 7 subfamily B member 1 [Source:HGNC Symbol;Acc:HGNC:2652]	CYP7B1
ENSBTAG00000005984	-0.673565	0.0373427	dishevelled associated activator of morphogenesis 1 [Source:HGNC Symbol;Acc:HGNC:18142]	DAAM1
ENSBTAG00000014889	-1.43204	0.00109067	discoidin, CUB and LCCL domain-containing protein 2 [Source:RefSeq peptide;Acc:NP_001192840]	DCBLD2
ENSBTAG00000004290	0.481518	0.027757	DEAD-box helicase 28 [Source:HGNC Symbol;Acc:HGNC:17330]	DDX28
ENSBTAG00000015187	0.423322	0.0384564	DEAD-box helicase 41 [Source:HGNC Symbol;Acc:HGNC:18674]	DDX41
ENSBTAG00000010510	-0.291779	0.0318734	ATP-dependent RNA helicase DHX29 [Source:RefSeq peptide;Acc:NP_001193063]	DHX29
ENSBTAG00000032083	-0.903823	0.0355802	DEAH-box helicase 33 [Source:HGNC Symbol;Acc:HGNC:16718]	DHX33
ENSBTAG00000006848	0.536709	0.0463937	DExH-box helicase 34 [Source:HGNC Symbol;Acc:HGNC:16719]	DHX34
ENSBTAG00000031476	1.05926	0.0342618	delta like canonical Notch ligand 1 [Source:HGNC Symbol;Acc:HGNC:2908]	DLL1
ENSBTAG00000000737	-2.12157	0.0224427	Dmx like 2 [Source:HGNC Symbol;Acc:HGNC:2938]	DMXL2
ENSBTAG00000015165	-1.38635	0.012617	dpy-19 like 3 (C. elegans) [Source:HGNC Symbol;Acc:HGNC:27120]	DPY19L3
ENSBTAG00000021237	-0.899693	0.00284336	dystonin [Source:HGNC Symbol;Acc:HGNC:1090]	DST
ENSBTAG00000017459	-0.801501	0.034185	dual specificity phosphatase 18 [Source:HGNC Symbol;Acc:HGNC:18484]	DUSP18
ENSBTAG00000007256	-0.565594	0.0194467	dual specificity tyrosine phosphorylation regulated kinase 2 [Source:HGNC Symbol;Acc:HGNC:3093]	DYRK2
ENSBTAG00000045593	-1.70453	0.0147567	glutamyl-tRNA synthetase 2, mitochondrial [Source:HGNC Symbol;Acc:HGNC:29419]	EARS2
ENSBTAG00000030962	0.604805	0.0441322	eukaryotic elongation factor, selenocysteine-tRNA specific [Source:HGNC Symbol;Acc:HGNC:24614]	EEFSEC
ENSBTAG00000025410	1.04132	0.0337304	EGF like domain multiple 8 [Source:HGNC Symbol;Acc:HGNC:13944]	EGFL8
ENSBTAG00000010550	-1.10091	0.00669553	eukaryotic translation initiation factor 5A2 [Source:HGNC Symbol;Acc:HGNC:3301]	EIF5A2
ENSBTAG00000007000	0.935718	0.0290574	enolase superfamily member 1 [Source:HGNC Symbol;Acc:HGNC:30365]	ENOSF1
ENSBTAG00000047077	-0.86184	0.0138135	ectonucleoside triphosphate diphosphohydrolase 7 [Source:HGNC Symbol;Acc:HGNC:19745]	ENTPD7
ENSBTAG00000010030	-0.935182	0.0403031	ephrin type-A receptor 4 precursor [Source:RefSeq peptide;Acc:NP_001076910]	EPHA4
ENSBTAG00000000140	1.27522	0.0117109	epoxide hydrolase 1 [Source:HGNC Symbol;Acc:HGNC:3401]	EPHX1
ENSBTAG00000015181	-0.852954	0.0410863	EPM2A, laforin glucan phosphatase [Source:HGNC Symbol;Acc:HGNC:3413]	EPM2A
ENSBTAG00000046996	0.370524	0.0465783	epsin 1 [Source:HGNC Symbol;Acc:HGNC:21604]	EPN1
ENSBTAG00000013658	-0.738382	0.0274211	ELKS/Rab6-interacting/CAST family member 1 [Source:RefSeq peptide;Acc:NP_001192348]	ERC1
ENSBTAG00000016799	-1.00827	0.0296167	endoplasmic reticulum to nucleus signaling 1 [Source:HGNC Symbol;Acc:HGNC:3449]	ERN1
ENSBTAG00000001004	0.895817	0.0258847	endothelial cell adhesion molecule [Source:HGNC Symbol;Acc:HGNC:17474]	ESAM
ENSBTAG00000007159	-1.30566	0.02121	estrogen receptor [Source:RefSeq peptide;Acc:NP_001001443]	ESR1
ENSBTAG00000013042	-0.601607	0.022289	exocyst complex component 5 [Source:RefSeq peptide;Acc:NP_001179640]	EXOC5
ENSBTAG00000020799	-0.685154	0.0210502	exocyst complex component 6B [Source:HGNC Symbol;Acc:HGNC:17085]	EXOC6B
ENSBTAG00000005439	-1.16084	0.0288342	family with sequence similarity 102 member B [Source:HGNC Symbol;Acc:HGNC:27637]	FAM102B
ENSBTAG00000003855	-1.16668	0.0272813	family with sequence similarity 120C [Source:HGNC Symbol;Acc:HGNC:16949]	FAM120C
ENSBTAG00000046408	2.0499	0.0314456	family with sequence similarity 124 member A [Source:HGNC Symbol;Acc:HGNC:26413]	FAM124A
ENSBTAG00000016497	-1.14169	0.000471255	protein FAM168A [Source:RefSeq peptide;Acc:NP_001192501]	FAM168A
ENSBTAG00000015467	-0.900311	0.0375889	family with sequence similarity 184 member A [Source:HGNC Symbol;Acc:HGNC:20991]	FAM184A
ENSBTAG00000001994	0.979999	0.0293169	family with sequence similarity 187 member B [Source:HGNC Symbol;Acc:HGNC:26366]	FAM187B
ENSBTAG00000003579	0.646795	0.029579	F-box and WD repeat domain containing 4 [Source:HGNC Symbol;Acc:HGNC:10847]	FBXW4
ENSBTAG00000003051	-1.09294	0.0161844	tyrosine-protein kinase Fer [Source:RefSeq peptide;Acc:NP_001178265]	FER
ENSBTAG00000010247	-1.30651	0.0394292	fukutin [Source:HGNC Symbol;Acc:HGNC:3622]	FKTN
ENSBTAG00000000186	0.531146	0.0125095	flavin adenine dinucleotide synthetase 1 [Source:HGNC Symbol;Acc:HGNC:24671]	FLAD1
ENSBTAG00000026851	-0.858698	0.0165382	formin-like protein 2 [Source:RefSeq peptide;Acc:NP_001193750]	FMNL2
ENSBTAG00000015151	-0.997069	0.0288255	forkhead box N2 [Source:HGNC Symbol;Acc:HGNC:5281]	FOXN2
ENSBTAG00000031387	0.484261	0.0138337	fizzy and cell division cycle 20 related 1 [Source:HGNC Symbol;Acc:HGNC:24824]	FZR1
ENSBTAG00000016021	0.744322	0.0497745	glucosidase alpha, acid [Source:HGNC Symbol;Acc:HGNC:4065]	GAA
ENSBTAG00000016038	-0.813173	0.0327139	GRIP and coiled-coil domain containing 2 [Source:HGNC Symbol;Acc:HGNC:23218]	GCC2
ENSBTAG00000010289	0.444386	0.0313176	gem nuclear organelle associated protein 8 [Source:HGNC Symbol;Acc:HGNC:26044]	GEMIN8
ENSBTAG00000006464	0.452021	0.0232638	ADP-ribosylation factor-binding protein GGA1 [Source:RefSeq peptide;Acc:NP_001030485]	GGA1
ENSBTAG00000006608	1.59084	0.0285499	gamma-glutamyltransferase 5 [Source:HGNC Symbol;Acc:HGNC:4260]	GGT5
ENSBTAG00000013881	1.26979	0.00501703	gap junction protein alpha 4 [Source:HGNC Symbol;Acc:HGNC:4278]	GJA4
ENSBTAG00000002303	-1.30286	0.0426202	golgi glycoprotein 1 [Source:HGNC Symbol;Acc:HGNC:4316]	GLG1
ENSBTAG00000010671	-1.05758	0.0149498	GLI family zinc finger 3 [Source:HGNC Symbol;Acc:HGNC:4319]	GLI3
ENSBTAG00000048034	0.634817	0.0427498	glycolipid transfer protein domain containing 2 [Source:HGNC Symbol;Acc:HGNC:33756]	GLTPD2
ENSBTAG00000014769	0.519113	0.0212359	glucocorticoid modulatory element binding protein 2 [Source:HGNC Symbol;Acc:HGNC:4371]	GMEB2
ENSBTAG00000018020	0.805247	0.0353947	G protein subunit alpha transducin 1 [Source:HGNC Symbol;Acc:HGNC:4393]	GNAT1
ENSBTAG00000009755	-0.885381	0.0111754	golgin A3 [Source:HGNC Symbol;Acc:HGNC:4426]	GOLGA3
ENSBTAG00000016563	-0.431753	0.0128189	golgin A4 [Source:HGNC Symbol;Acc:HGNC:4427]	GOLGA4
ENSBTAG00000000005	-0.958327	0.00205065	beta-adrenergic receptor kinase 2 [Source:RefSeq peptide;Acc:NP_776925]	GRK3
ENSBTAG00000018823	0.753062	0.0330273	granulin precursor [Source:HGNC Symbol;Acc:HGNC:4601]	GRN
ENSBTAG00000021373	0.431294	0.0320184	general transcription factor IIIC subunit 5 [Source:HGNC Symbol;Acc:HGNC:4668]	GTF3C5
ENSBTAG00000015024	-1.63276	0.0191244	glucoside xylosyltransferase 1 [Source:HGNC Symbol;Acc:HGNC:27482]	GXYLT1
ENSBTAG00000000411	0.570025	0.00502569	Hepatocyte growth factor-regulated tyrosine kinase substrate [Source:UniProtKB/Swiss-Prot;Acc:Q0V8S0]	HGS
ENSBTAG00000011322	-1.35521	0.046246	homeodomain interacting protein kinase 1 [Source:HGNC Symbol;Acc:HGNC:19006]	HIPK1
ENSBTAG00000017860	-1.24982	0.0459483	homeodomain interacting protein kinase 2 [Source:HGNC Symbol;Acc:HGNC:14402]	HIPK2
ENSBTAG00000021795	2.69616	0.0281722	HNF1 homeobox A [Source:HGNC Symbol;Acc:HGNC:11621]	HNF1A
ENSBTAG00000025853	-0.96152	0.0324084	homer scaffolding protein 1 [Source:HGNC Symbol;Acc:HGNC:17512]	HOMER1
ENSBTAG00000014314	0.787903	0.0356076	HPS1, biogenesis of lysosomal organelles complex 3 subunit 1 [Source:HGNC Symbol;Acc:HGNC:5163]	HPS1
ENSBTAG00000017038	0.597595	0.00672897	HPS4, biogenesis of lysosomal organelles complex 3 subunit 2 [Source:HGNC Symbol;Acc:HGNC:15844]	HPS4
ENSBTAG00000001166	-1.4465	7.00025e-05	heat shock transcription factor 5 [Source:HGNC Symbol;Acc:HGNC:26862]	HSF5
ENSBTAG00000019759	-1.08745	0.0208366	insulin degrading enzyme [Source:HGNC Symbol;Acc:HGNC:5381]	IDE
ENSBTAG00000011056	-0.798886	0.0256991	iduronate 2-sulfatase precursor [Source:RefSeq peptide;Acc:NP_001179780]	IDS
ENSBTAG00000021819	-0.75304	0.0261521	interferon alpha and beta receptor subunit 1 [Source:HGNC Symbol;Acc:HGNC:5432]	IFNAR1
ENSBTAG00000031572	-0.890751	0.0234696	intraflagellar transport 80 [Source:HGNC Symbol;Acc:HGNC:29262]	IFT80
ENSBTAG00000011082	-1.79706	0.0453164	Insulin-like growth factor I [Source:UniProtKB/Swiss-Prot;Acc:P07455]	IGF-I
ENSBTAG00000011067	0.395747	0.0239944	interleukin 17 receptor A [Source:HGNC Symbol;Acc:HGNC:5985]	IL17RA
ENSBTAG00000010999	-2.20181	0.0190482	interleukin 17 receptor D [Source:HGNC Symbol;Acc:HGNC:17616]	IL17RD
ENSBTAG00000017745	-1.21417	0.0180243	interleukin 6 signal transducer [Source:HGNC Symbol;Acc:HGNC:6021]	IL6ST
ENSBTAG00000010380	-0.497796	0.03679	INO80 complex subunit [Source:HGNC Symbol;Acc:HGNC:26956]	INO80
ENSBTAG00000011479	1.03564	0.0437364	inositol polyphosphate-5-phosphatase K [Source:HGNC Symbol;Acc:HGNC:33882]	INPP5K
ENSBTAG00000019167	0.405683	0.0185924	inositol polyphosphate phosphatase like 1 [Source:HGNC Symbol;Acc:HGNC:6080]	INPPL1
ENSBTAG00000012070	-0.691404	0.022776	integrator complex subunit 2 [Source:HGNC Symbol;Acc:HGNC:29241]	INTS2
ENSBTAG00000011859	-0.571481	0.0440421	inositol-pentakisphosphate 2-kinase [Source:HGNC Symbol;Acc:HGNC:14645]	IPPK
ENSBTAG00000007609	0.45351	0.0049813	integrin alpha FG-GAP repeat containing 2 [Source:HGNC Symbol;Acc:HGNC:30879]	ITFG2
ENSBTAG00000016566	-1.21482	0.0312242	integrin alpha-9 precursor [Source:RefSeq peptide;Acc:NP_001179647]	ITGA9
ENSBTAG00000019929	-1.66423	0.00878297	integrin alpha-V precursor [Source:RefSeq peptide;Acc:NP_776792]	ITGAV
ENSBTAG00000014608	-0.73509	0.0169513	lysine demethylase 1B [Source:HGNC Symbol;Acc:HGNC:21577]	KDM1B
ENSBTAG00000011988	-0.50461	0.0333719	UPF0378 protein KIAA0100 homolog [Source:RefSeq peptide;Acc:NP_001193484]	KIAA0100
ENSBTAG00000044022	-1.12072	0.00765412	KIAA1671 [Source:HGNC Symbol;Acc:HGNC:29345]	KIAA1671
ENSBTAG00000007963	-0.607155	0.0417007	kinase D interacting substrate 220 [Source:HGNC Symbol;Acc:HGNC:29508]	KIDINS220
ENSBTAG00000012715	-1.81933	0.00138838	kinesin family member 26B [Source:HGNC Symbol;Acc:HGNC:25484]	KIF26B
ENSBTAG00000005799	-1.22509	0.00361097	kin of IRRE like (Drosophila) [Source:HGNC Symbol;Acc:HGNC:15734]	KIRREL
ENSBTAG00000006807	0.313141	0.0124499	keratin 35 [Source:HGNC Symbol;Acc:HGNC:6453]	KRT35
ENSBTAG00000008817	-0.920241	0.0479086	Bos taurus laminin, alpha 4 (LAMA4), mRNA. [Source:RefSeq mRNA;Acc:NM_001205965]	LAMA4
ENSBTAG00000011966	-0.753544	0.00636327	laminin subunit gamma 1 [Source:HGNC Symbol;Acc:HGNC:6492]	LAMC1
ENSBTAG00000010242	0.454338	0.0370883	lysosomal associated membrane protein 1 [Source:HGNC Symbol;Acc:HGNC:6499]	LAMP1
ENSBTAG00000009607	0.790614	0.0274562	LARGE xylosyl- and glucuronyltransferase 2 [Source:HGNC Symbol;Acc:HGNC:16522]	LARGE2
ENSBTAG00000008443	-0.619825	0.0312677	La ribonucleoprotein domain family member 1 [Source:HGNC Symbol;Acc:HGNC:29531]	LARP1
ENSBTAG00000017164	-0.943454	0.0218163	La ribonucleoprotein domain family member 4 [Source:HGNC Symbol;Acc:HGNC:24320]	LARP4
ENSBTAG00000005014	-1.00047	0.0420498	lysocardiolipin acyltransferase 1 [Source:HGNC Symbol;Acc:HGNC:26756]	LCLAT1
ENSBTAG00000006844	0.862797	0.000332747	lymphoid enhancer binding factor 1 [Source:HGNC Symbol;Acc:HGNC:6551]	LEF1
ENSBTAG00000001368	0.903482	0.0275429	galectin 3 binding protein [Source:HGNC Symbol;Acc:HGNC:6564]	LGALS3BP
ENSBTAG00000026097	-1.22131	0.000736675	LIM domains containing 1 [Source:HGNC Symbol;Acc:HGNC:6612]	LIMD1
ENSBTAG00000044172	-1.24972	0.0228221	leishmanolysin like peptidase [Source:HGNC Symbol;Acc:HGNC:15991]	LMLN
ENSBTAG00000013541	1.62323	0.0191921	LIM domain only 3 [Source:HGNC Symbol;Acc:HGNC:6643]	LMO3
ENSBTAG00000016378	0.71007	0.0128043	LDL receptor related protein 10 [Source:HGNC Symbol;Acc:HGNC:14553]	LRP10
ENSBTAG00000020214	-1.32294	0.00458048	leucine rich repeat containing 8 family member B [Source:HGNC Symbol;Acc:HGNC:30692]	LRRC8B
ENSBTAG00000009502	-1.28605	0.0302046	leucine zipper protein 1 [Source:RefSeq peptide;Acc:NP_001192757]	LUZP1
ENSBTAG00000019329	0.955184	0.0128792	LYL1, basic helix-loop-helix family member [Source:HGNC Symbol;Acc:HGNC:6734]	LYL1
ENSBTAG00000047924	0.992624	0.0439514	mab-21 like 2 [Source:HGNC Symbol;Acc:HGNC:6758]	MAB21L2
ENSBTAG00000021024	-0.834027	0.000130133	microtubule-actin crosslinking factor 1 [Source:HGNC Symbol;Acc:HGNC:13664]	MACF1
ENSBTAG00000013278	1.45711	0.0497745	MAGI family member, X-linked [Source:HGNC Symbol;Acc:HGNC:30006]	MAGIX
ENSBTAG00000001961	-1.87488	0.010918	microtubule-associated protein 1B [Source:RefSeq peptide;Acc:NP_001193048]	MAP1B
ENSBTAG00000010639	0.648467	0.0483545	mitogen-activated protein kinase kinase 7 [Source:HGNC Symbol;Acc:HGNC:6847]	MAP2K7
ENSBTAG00000004114	0.595897	0.0294128	mitogen-activated protein kinase kinase kinase 11 [Source:HGNC Symbol;Acc:HGNC:6850]	MAP3K11
ENSBTAG00000014170	-0.727272	0.0183391	MAP7 domain containing 3 [Source:HGNC Symbol;Acc:HGNC:25742]	MAP7D3
ENSBTAG00000030182	0.977332	0.0481936	mitogen-activated protein kinase 11 [Source:HGNC Symbol;Acc:HGNC:6873]	MAPK11
ENSBTAG00000019574	0.932558	0.0310613	mitogen-activated protein kinase 12 [Source:HGNC Symbol;Acc:HGNC:6874]	MAPK12
ENSBTAG00000008884	0.489092	0.0406683	microtubule associated protein RP/EB family member 3 [Source:HGNC Symbol;Acc:HGNC:6892]	MAPRE3
ENSBTAG00000019812	0.411804	0.0453437	MAPK regulated corepressor interacting protein 1 [Source:HGNC Symbol;Acc:HGNC:28007]	MCRIP1
ENSBTAG00000013236	-1.06964	0.0139577	mediator complex subunit 1 [Source:HGNC Symbol;Acc:HGNC:9234]	MED1
ENSBTAG00000012418	-0.400621	0.0363343	mediator of RNA polymerase II transcription subunit 23 [Source:RefSeq peptide;Acc:NP_001192691]	MED23
ENSBTAG00000040398	-1.04343	0.0158873	uncharacterized protein LOC511259 [Source:RefSeq peptide;Acc:NP_001095411]	MGC148692
ENSBTAG00000031044	-1.22372	0.00334129	mitoguardin 1 [Source:HGNC Symbol;Acc:HGNC:24741]	MIGA1
ENSBTAG00000004907	0.66613	0.027427	misshapen-like kinase 1 [Source:RefSeq peptide;Acc:NP_001092846]	MINK1
ENSBTAG00000018049	0.423369	0.0355572	MAP kinase interacting serine/threonine kinase 2 [Source:HGNC Symbol;Acc:HGNC:7111]	MKNK2
ENSBTAG00000006259	-0.758485	0.0114809	MOB kinase activator 1A [Source:HGNC Symbol;Acc:HGNC:16015]	MOB1A
ENSBTAG00000026422	0.352439	0.0120051	N-methylpurine DNA glycosylase [Source:HGNC Symbol;Acc:HGNC:7211]	MPG
ENSBTAG00000005845	0.535038	0.0142591	mannose-6-phosphate isomerase [Source:RefSeq peptide;Acc:NP_001030361]	MPI
ENSBTAG00000001832	0.481425	0.0421273	mitochondrial ribosomal protein L10 [Source:HGNC Symbol;Acc:HGNC:14055]	MRPL10
ENSBTAG00000006936	0.385001	0.023286	mitochondrial ribosomal protein S18B [Source:HGNC Symbol;Acc:HGNC:14516]	MRPS18B
ENSBTAG00000038777	0.647905	0.0140959	microseminoprotein, prostate associated [Source:HGNC Symbol;Acc:HGNC:29663]	MSMP
ENSBTAG00000011585	1.19485	0.0488356	macrophage stimulating 1 [Source:HGNC Symbol;Acc:HGNC:7380]	MST1
ENSBTAG00000001393	-0.388278	0.0498825	metal response element binding transcription factor 2 [Source:HGNC Symbol;Acc:HGNC:29535]	MTF2
ENSBTAG00000003726	-0.753	0.00248584	myotubularin related protein 9 [Source:HGNC Symbol;Acc:HGNC:14596]	MTMR9
ENSBTAG00000014818	-1.16474	0.0151305	myosin light chain kinase 3 [Source:HGNC Symbol;Acc:HGNC:29826]	MYLK3
ENSBTAG00000013084	0.654157	0.00184695	NSF attachment protein alpha [Source:HGNC Symbol;Acc:HGNC:7641]	NAPA
ENSBTAG00000004875	0.376765	0.0292816	N-alpha-acetyltransferase 60 [Source:UniProtKB/Swiss-Prot;Acc:Q17QK9]	NAT15
ENSBTAG00000012607	0.62234	0.0264818	condensin-2 complex subunit H2 [Source:RefSeq peptide;Acc:NP_001070511]	NCAPH2
ENSBTAG00000007489	-1.07409	0.0454993	nuclear receptor coactivator 3 [Source:HGNC Symbol;Acc:HGNC:7670]	NCOA3
ENSBTAG00000047061	0.538099	0.0377832	NADPH dependent diflavin oxidoreductase 1 [Source:HGNC Symbol;Acc:HGNC:29838]	NDOR1
ENSBTAG00000031503	1.27416	0.00722525	NDUFA4, mitochondrial complex associated like 2 [Source:HGNC Symbol;Acc:HGNC:29836]	NDUFA4L2
ENSBTAG00000015318	0.532578	0.0360128	nectin cell adhesion molecule 2 [Source:HGNC Symbol;Acc:HGNC:9707]	NECTIN2
ENSBTAG00000018783	0.535451	0.0222809	negative elongation factor complex member C/D [Source:HGNC Symbol;Acc:HGNC:15934]	NELFCD
ENSBTAG00000011829	-1.25007	0.0161709	neurofibromin 1 [Source:HGNC Symbol;Acc:HGNC:7765]	NF1
ENSBTAG00000004368	-0.452987	0.0165999	nuclear factor of activated T-cells 3 [Source:HGNC Symbol;Acc:HGNC:7777]	NFATC3
ENSBTAG00000001666	-1.53261	0.00334393	NIP7, nucleolar pre-rRNA processing protein [Source:HGNC Symbol;Acc:HGNC:24328]	NIP7
ENSBTAG00000016733	-1.06575	0.0122169	nucleolar protein 9 [Source:HGNC Symbol;Acc:HGNC:26265]	NOL9
ENSBTAG00000021192	0.622275	0.0248874	NOP53 ribosome biogenesis factor [Source:HGNC Symbol;Acc:HGNC:4333]	NOP53
ENSBTAG00000014450	0.526911	0.0263885	nitric oxide synthase interacting protein [Source:HGNC Symbol;Acc:HGNC:17946]	NOSIP
ENSBTAG00000007909	-1.43325	0.00489128	notch 2 [Source:HGNC Symbol;Acc:HGNC:7882]	NOTCH2
ENSBTAG00000000786	1.24114	0.00335324	N-ribosyldihydronicotinamide:quinone reductase 2 [Source:HGNC Symbol;Acc:HGNC:7856]	NQO2
ENSBTAG00000003264	0.630123	0.0476797	oxysterols receptor LXR-beta [Source:RefSeq peptide;Acc:NP_001014883]	NR1H2
ENSBTAG00000007611	0.999555	0.0249229	nuclear receptor interacting protein 2 [Source:HGNC Symbol;Acc:HGNC:23078]	NRIP2
ENSBTAG00000025426	-0.769008	0.03732	nuclear receptor binding SET domain protein 1 [Source:HGNC Symbol;Acc:HGNC:14234]	NSD1
ENSBTAG00000006013	-1.61171	0.000349055	5'-nucleotidase domain containing 3 [Source:HGNC Symbol;Acc:HGNC:30826]	NT5DC3
ENSBTAG00000021125	-0.727754	0.0112835	nuclear pore complex protein Nup160 [Source:RefSeq peptide;Acc:NP_001099100]	NUP160
ENSBTAG00000035396	-0.810451	0.0203377	olfactory receptor family 7 subfamily D member 2 [Source:HGNC Symbol;Acc:HGNC:8378]	OR7D2
ENSBTAG00000004457	0.57276	0.0464145	ORAI calcium release-activated calcium modulator 1 [Source:HGNC Symbol;Acc:HGNC:25896]	ORAI1
ENSBTAG00000007152	0.734239	0.00843327	OS9, endoplasmic reticulum lectin [Source:HGNC Symbol;Acc:HGNC:16994]	OS9
ENSBTAG00000047926	0.979023	0.00104954	OVCA2 serine hydrolase domain containing [Source:HGNC Symbol;Acc:HGNC:24203]	OVCA2
ENSBTAG00000037921	1.93403	0.0173264	ovochymase 2 (gene/pseudogene) [Source:HGNC Symbol;Acc:HGNC:29970]	OVCH2
ENSBTAG00000001465	-1.44384	0.0249938	purinergic receptor P2Y1 [Source:HGNC Symbol;Acc:HGNC:8539]	P2RY1
ENSBTAG00000046602	-2.26916	0.0122727	paralemmin 2 [Source:HGNC Symbol;Acc:HGNC:15845]	PALM2
ENSBTAG00000012010	-0.873852	0.0421802	pannexin 1 [Source:HGNC Symbol;Acc:HGNC:8599]	PANX1
ENSBTAG00000004010	-2.90839	0.0300352	pappalysin 1 [Source:HGNC Symbol;Acc:HGNC:8602]	PAPPA
ENSBTAG00000018097	0.830362	0.0458997	poly(A)-specific ribonuclease [Source:HGNC Symbol;Acc:HGNC:8609]	PARN
ENSBTAG00000014786	-0.730219	0.0283746	polybromo 1 [Source:HGNC Symbol;Acc:HGNC:30064]	PBRM1
ENSBTAG00000004552	0.422647	0.0281807	Pre-B-cell leukemia transcription factor-interacting protein 1 [Source:UniProtKB/Swiss-Prot;Acc:A6QLY7]	PBXIP1
ENSBTAG00000039067	-1.09245	0.0462048	protocadherin beta 15 [Source:HGNC Symbol;Acc:HGNC:8686]	PCDHB15
ENSBTAG00000003863	0.76157	0.0219472	PC-esterase domain containing 1A [Source:HGNC Symbol;Acc:HGNC:16212]	PCED1A
ENSBTAG00000002305	1.33506	0.00828034	proprotein convertase subtilisin/kexin type 4 [Source:HGNC Symbol;Acc:HGNC:8746]	PCSK4
ENSBTAG00000016979	-0.752728	0.0192045	phosphate cytidylyltransferase 1, choline, alpha [Source:HGNC Symbol;Acc:HGNC:8754]	PCYT1A
ENSBTAG00000007758	-0.89686	0.0453538	phosphodiesterase 10A [Source:HGNC Symbol;Acc:HGNC:8772]	PDE10A
ENSBTAG00000024888	-1.54691	0.000625419	Bos taurus phosphodiesterase 5A, cGMP-specific (PDE5A), mRNA. [Source:RefSeq mRNA;Acc:NM_174417]	PDE5A
ENSBTAG00000020205	-0.877475	0.00918652	phosphodiesterase 8B [Source:HGNC Symbol;Acc:HGNC:8794]	PDE8B
ENSBTAG00000011597	-0.838577	0.0221094	PDS5 cohesin associated factor B [Source:HGNC Symbol;Acc:HGNC:20418]	PDS5B
ENSBTAG00000005145	-2.49346	0.0165185	pseudopodium enriched atypical kinase 1 [Source:HGNC Symbol;Acc:HGNC:29431]	PEAK1
ENSBTAG00000005773	-1.76871	0.0321807	Bos taurus phosphoglucomutase 2 (PGM2), mRNA. [Source:RefSeq mRNA;Acc:NM_001304966]	PGM2
ENSBTAG00000015355	-0.524642	0.0391143	phosphorylase kinase regulatory subunit alpha 2 [Source:HGNC Symbol;Acc:HGNC:8926]	PHKA2
ENSBTAG00000007646	-0.951967	0.00328553	phosphatidylinositol glycan anchor biosynthesis class A [Source:HGNC Symbol;Acc:HGNC:8957]	PIGA
ENSBTAG00000013273	0.680071	0.0484742	phosphatidylinositol glycan anchor biosynthesis class L [Source:HGNC Symbol;Acc:HGNC:8966]	PIGL
ENSBTAG00000019090	0.727328	0.00375042	pleckstrin homology, MyTH4 and FERM domain containing H3 [Source:HGNC Symbol;Acc:HGNC:26105]	PLEKHH3
ENSBTAG00000011487	-1.09562	0.0315871	pleckstrin homology domain-containing family S member 1 [Source:RefSeq peptide;Acc:NP_001193487]	PLEKHS1
ENSBTAG00000005144	1.29206	0.0112468	patatin like phospholipase domain containing 2 [Source:HGNC Symbol;Acc:HGNC:30802]	PNPLA2
ENSBTAG00000016231	-0.471838	0.0326436	GDP-fucose protein O-fucosyltransferase 1 isoform e precursor [Source:RefSeq peptide;Acc:NP_001036810]	POFUT1
ENSBTAG00000012943	-1.99306	0.00533673	PPARG coactivator 1 beta [Source:HGNC Symbol;Acc:HGNC:30022]	PPARGC1B
ENSBTAG00000030317	0.772414	0.02008	protein phosphatase 1 regulatory subunit 26 [Source:HGNC Symbol;Acc:HGNC:29089]	PPP1R26
ENSBTAG00000026243	0.424656	0.0335464	protein phosphatase 1 regulatory subunit 35 [Source:HGNC Symbol;Acc:HGNC:28320]	PPP1R35
ENSBTAG00000018834	0.493421	0.0410178	protein phosphatase 1 regulatory subunit 37 [Source:HGNC Symbol;Acc:HGNC:27607]	PPP1R37
ENSBTAG00000019784	-0.569752	0.000620478	protein phosphatase 2 regulatory subunit B'epsilon [Source:HGNC Symbol;Acc:HGNC:9313]	PPP2R5E
ENSBTAG00000012928	0.3556	0.0402006	protein phosphatase 4 catalytic subunit [Source:HGNC Symbol;Acc:HGNC:9319]	PPP4C
ENSBTAG00000012111	-0.9979	0.035773	PR/SET domain 5 [Source:HGNC Symbol;Acc:HGNC:9349]	PRDM5
ENSBTAG00000021835	-2.21097	0.00867447	prickle planar cell polarity protein 2 [Source:HGNC Symbol;Acc:HGNC:20340]	PRICKLE2
ENSBTAG00000005940	0.504912	0.0115767	protein kinase AMP-activated non-catalytic subunit beta 1 [Source:HGNC Symbol;Acc:HGNC:9378]	PRKAB1
ENSBTAG00000001114	-0.565203	0.00697605	serine/threonine-protein kinase D3 [Source:RefSeq peptide;Acc:NP_001192467]	PRKD3
ENSBTAG00000017019	-0.584691	0.0266641	DNA-dependent protein kinase catalytic subunit [Source:RefSeq peptide;Acc:NP_001243488]	PRKDC
ENSBTAG00000018404	-1.12186	0.0399239	protein kinase, cGMP-dependent, type I [Source:HGNC Symbol;Acc:HGNC:9414]	PRKG1
ENSBTAG00000005503	0.655923	0.0184738	protein arginine methyltransferase 2 [Source:HGNC Symbol;Acc:HGNC:5186]	PRMT2
ENSBTAG00000009099	0.514739	0.0132175	proline rich 14 [Source:HGNC Symbol;Acc:HGNC:28458]	PRR14
ENSBTAG00000009006	-0.630259	0.0473138	proline rich 14 like [Source:HGNC Symbol;Acc:HGNC:28738]	PRR14L
ENSBTAG00000013283	1.26315	0.0274237	proline rich 19 [Source:HGNC Symbol;Acc:HGNC:33728]	PRR19
ENSBTAG00000033137	-2.15289	0.0269669	pleckstrin and Sec7 domain containing 3 [Source:HGNC Symbol;Acc:HGNC:19093]	PSD3
ENSBTAG00000002048	-1.22318	0.0056935	protein tyrosine phosphatase, non-receptor type 11 [Source:HGNC Symbol;Acc:HGNC:9644]	PTPN11
ENSBTAG00000002774	0.599652	0.0192872	protein tyrosine phosphatase, non-receptor type 23 [Source:HGNC Symbol;Acc:HGNC:14406]	PTPN23
ENSBTAG00000010178	-0.988336	0.0446051	protein tyrosine phosphatase, receptor type D [Source:HGNC Symbol;Acc:HGNC:9668]	PTPRD
ENSBTAG00000021771	0.3959	0.0387255	PTTG1 interacting protein [Source:HGNC Symbol;Acc:HGNC:13524]	PTTG1IP
ENSBTAG00000018108	0.467488	0.0243355	paxillin [Source:HGNC Symbol;Acc:HGNC:9718]	PXN
ENSBTAG00000014399	-0.731918	0.0434712	glutamine and serine rich 1 [Source:HGNC Symbol;Acc:HGNC:26154]	QSER1
ENSBTAG00000006542	0.416636	0.0185489	rabaptin, RAB GTPase binding effector protein 2 [Source:HGNC Symbol;Acc:HGNC:24817]	RABEP2
ENSBTAG00000012168	-0.384642	0.0091788	RAN binding protein 6 [Source:HGNC Symbol;Acc:HGNC:9851]	RANBP6
ENSBTAG00000017573	-0.369238	0.0241253	RNA binding motif protein 26 [Source:HGNC Symbol;Acc:HGNC:20327]	RBM26
ENSBTAG00000044062	-1.36549	0.0212108	RNA binding motif single stranded interacting protein 3 [Source:HGNC Symbol;Acc:HGNC:13427]	RBMS3
ENSBTAG00000003602	-0.68745	0.0024449	recombination signal binding protein for immunoglobulin kappa J region [Source:HGNC Symbol;Acc:HGNC:5724]	RBPJ
ENSBTAG00000011927	0.768862	0.0318136	retinol dehydrogenase 5 [Source:HGNC Symbol;Acc:HGNC:9940]	RDH5
ENSBTAG00000011715	0.788308	0.00130641	RecQ like helicase 5 [Source:HGNC Symbol;Acc:HGNC:9950]	RECQL5
ENSBTAG00000012620	0.464116	0.00969063	reticulophagy regulator family member 2 [Source:HGNC Symbol;Acc:HGNC:28450]	RETREG2
ENSBTAG00000020232	0.514362	0.0163278	RNA exonuclease 1 homolog [Source:HGNC Symbol;Acc:HGNC:24616]	REXO1
ENSBTAG00000000819	-1.85596	0.0137992	regulatory factor X3 [Source:HGNC Symbol;Acc:HGNC:9984]	RFX3
ENSBTAG00000001762	0.393311	0.0126281	regulatory factor X associated ankyrin containing protein [Source:HGNC Symbol;Acc:HGNC:9987]	RFXANK
ENSBTAG00000011433	0.524224	0.0332265	RGP1 homolog, RAB6A GEF complex partner 1 [Source:HGNC Symbol;Acc:HGNC:21965]	RGP1
ENSBTAG00000005089	0.786428	0.0490153	rhomboid domain containing 2 [Source:HGNC Symbol;Acc:HGNC:23082]	RHBDD2
ENSBTAG00000001283	-0.624744	0.0231318	RIC1 homolog, RAB6A GEF complex partner 1 [Source:HGNC Symbol;Acc:HGNC:17686]	RIC1
ENSBTAG00000013821	-1.30088	0.0160989	RIO kinase 1 [Source:HGNC Symbol;Acc:HGNC:18656]	RIOK1
ENSBTAG00000032869	-0.827754	0.0376511	ribonuclease A family member 10 (inactive) [Source:HGNC Symbol;Acc:HGNC:19275]	RNASE10
ENSBTAG00000007922	-1.36376	0.0186679	ring finger protein 24 [Source:HGNC Symbol;Acc:HGNC:13779]	RNF24
ENSBTAG00000027453	0.408512	0.0285503	Bos taurus ring finger protein 4 (RNF4), mRNA. [Source:RefSeq mRNA;Acc:NM_001046589]	RNF4
ENSBTAG00000002725	-0.522751	0.023549	RNA guanylyltransferase and 5'-phosphatase [Source:HGNC Symbol;Acc:HGNC:10073]	RNGTT
ENSBTAG00000005847	-1.07905	0.0212798	Rho associated coiled-coil containing protein kinase 2 [Source:HGNC Symbol;Acc:HGNC:10252]	ROCK2
ENSBTAG00000016584	-0.580789	0.0489181	ribosome production factor 2 homolog [Source:HGNC Symbol;Acc:HGNC:20870]	RPF2
ENSBTAG00000003332	-1.08591	0.0496454	ribonuclease P/MRP subunit p40 [Source:HGNC Symbol;Acc:HGNC:20992]	RPP40
ENSBTAG00000000697	-1.76537	0.00263294	ribosomal RNA processing 8, methyltransferase, homolog (yeast) [Source:HGNC Symbol;Acc:HGNC:29030]	RRP8
ENSBTAG00000011070	-0.617525	0.0362681	RNA 2',3'-cyclic phosphate and 5'-OH ligase [Source:HGNC Symbol;Acc:HGNC:26935]	RTCB
ENSBTAG00000014020	-1.60627	0.027397	rhotekin 2 [Source:HGNC Symbol;Acc:HGNC:19364]	RTKN2
ENSBTAG00000000602	0.483977	0.01846	retinoid X receptor beta [Source:HGNC Symbol;Acc:HGNC:10478]	RXRB
ENSBTAG00000001867	-0.914531	0.0487311	sacsin molecular chaperone [Source:HGNC Symbol;Acc:HGNC:10519]	SACS
ENSBTAG00000001468	-1.17448	0.00396034	protein Smaug homolog 1 [Source:RefSeq peptide;Acc:NP_001193782]	SAMD4A
ENSBTAG00000008619	-1.22394	0.00646643	sterile alpha motif domain containing 8 [Source:HGNC Symbol;Acc:HGNC:26320]	SAMD8
ENSBTAG00000039601	0.79165	0.0417294	Sin3A associated protein 25 [Source:HGNC Symbol;Acc:HGNC:41908]	SAP25
ENSBTAG00000045762	0.392436	0.0278136	secretory carrier membrane protein 4 [Source:HGNC Symbol;Acc:HGNC:30385]	SCAMP4
ENSBTAG00000009420	-0.891587	0.0220548	sex comb on midleg like 2 (Drosophila) [Source:HGNC Symbol;Acc:HGNC:10581]	SCML2
ENSBTAG00000009226	-1.40331	0.0215045	signal peptide, CUB domain and EGF like domain containing 3 [Source:HGNC Symbol;Acc:HGNC:13655]	SCUBE3
ENSBTAG00000018604	0.872057	0.0450157	semaphorin 4G [Source:HGNC Symbol;Acc:HGNC:10735]	SEMA4G
ENSBTAG00000032674	-0.847845	0.0120254	SUMO1/sentrin specific peptidase 5 [Source:HGNC Symbol;Acc:HGNC:28407]	SENP5
ENSBTAG00000007793	-0.911222	0.0169871	SERTA domain containing 2 [Source:HGNC Symbol;Acc:HGNC:30784]	SERTAD2
ENSBTAG00000018088	-1.79371	0.01188	SET binding protein 1 [Source:HGNC Symbol;Acc:HGNC:15573]	SETBP1
ENSBTAG00000019193	-0.499829	0.0474205	SET domain-containing protein 5 [Source:RefSeq peptide;Acc:NP_001192934]	SETD5
ENSBTAG00000003581	-1.80172	0.000569579	SET domain containing lysine methyltransferase 7 [Source:HGNC Symbol;Acc:HGNC:30412]	SETD7
ENSBTAG00000001035	0.449001	0.0473027	splicing factor 1 [Source:HGNC Symbol;Acc:HGNC:12950]	SF1
ENSBTAG00000003390	0.529877	0.0165999	splicing factor 3a subunit 1 [Source:HGNC Symbol;Acc:HGNC:10765]	SF3A1
ENSBTAG00000044046	-1.44882	0.00055714	sarcoglycan delta [Source:HGNC Symbol;Acc:HGNC:10807]	SGCD
ENSBTAG00000011748	0.497481	0.0328683	phosphatidylcholine:ceramide cholinephosphotransferase 1 [Source:RefSeq peptide;Acc:NP_001193064]	SGMS1
ENSBTAG00000016902	-1.20391	0.0152935	small glutamine rich tetratricopeptide repeat containing beta [Source:HGNC Symbol;Acc:HGNC:23567]	SGTB
ENSBTAG00000044153	-1.66704	0.0106249	SH3 and PX domains 2A [Source:HGNC Symbol;Acc:HGNC:23664]	SH3PXD2A
ENSBTAG00000020272	-1.10861	0.0362489	salt inducible kinase 2 [Source:HGNC Symbol;Acc:HGNC:21680]	SIK2
ENSBTAG00000001776	0.384796	0.0460089	sirtuin 2 [Source:HGNC Symbol;Acc:HGNC:10886]	SIRT2
ENSBTAG00000002044	0.777004	0.0149297	sirtuin 3 [Source:HGNC Symbol;Acc:HGNC:14931]	SIRT3
ENSBTAG00000010518	-0.676652	0.0355785	Ski2 like RNA helicase 2 [Source:HGNC Symbol;Acc:HGNC:18734]	SKIV2L2
ENSBTAG00000021963	-0.632506	0.0330593	SLAIN motif family member 2 [Source:HGNC Symbol;Acc:HGNC:29282]	SLAIN2
ENSBTAG00000006775	0.817269	0.0167432	solute carrier family 12 member 7 [Source:HGNC Symbol;Acc:HGNC:10915]	SLC12A7
ENSBTAG00000032366	-1.02196	0.0232195	solute carrier family 23 member 2 [Source:RefSeq peptide;Acc:NP_001192359]	SLC23A2
ENSBTAG00000015276	0.663715	0.0121136	solute carrier family 26 member 11 [Source:HGNC Symbol;Acc:HGNC:14471]	SLC26A11
ENSBTAG00000014615	-1.82625	0.0124853	solute carrier family 26 member 2 [Source:HGNC Symbol;Acc:HGNC:10994]	SLC26A2
ENSBTAG00000043962	-1.44322	0.0141594	solute carrier family 2 member 13 [Source:HGNC Symbol;Acc:HGNC:15956]	SLC2A13
ENSBTAG00000003372	-1.52147	0.0166225	solute carrier family 35 member B4 [Source:HGNC Symbol;Acc:HGNC:20584]	SLC35B4
ENSBTAG00000005445	-1.09863	0.0485609	solute carrier family 35 member D1 [Source:HGNC Symbol;Acc:HGNC:20800]	SLC35D1
ENSBTAG00000018837	0.686824	0.0354659	solute carrier family 39 member 11 [Source:HGNC Symbol;Acc:HGNC:14463]	SLC39A11
ENSBTAG00000017950	-2.54321	0.0465211	solute carrier family 4 member 8 [Source:HGNC Symbol;Acc:HGNC:11034]	SLC4A8
ENSBTAG00000021772	-0.550391	0.00185848	SMAD family member 5 [Source:HGNC Symbol;Acc:HGNC:6771]	SMAD5
ENSBTAG00000003843	0.713459	0.0107096	SWI/SNF-related matrix-associated actin-dependent regulator of chromatin subfamily A-like protein 1 [Source:UniProtKB/Swiss-Prot;Acc:Q9TTA5]	SMARCAL1
ENSBTAG00000017761	-1.92839	0.0329531	structural maintenance of chromosomes protein 1A [Source:RefSeq peptide;Acc:NP_777039]	SMC1A
ENSBTAG00000031383	1.26274	0.0483545	small integral membrane protein 24 precursor [Source:RefSeq peptide;Acc:NP_001193646]	SMIM24
ENSBTAG00000008535	-1.2415	0.0437418	suppressor of cytokine signaling 7 [Source:HGNC Symbol;Acc:HGNC:29846]	SOCS7
ENSBTAG00000013980	1.19353	0.0435226	superoxide dismutase 3 [Source:HGNC Symbol;Acc:HGNC:11181]	SOD3
ENSBTAG00000021669	-2.18153	0.0443833	suppressor of glucose, autophagy associated 1 [Source:HGNC Symbol;Acc:HGNC:16111]	SOGA1
ENSBTAG00000005461	0.809426	0.00341325	SRY-box 15 [Source:HGNC Symbol;Acc:HGNC:11196]	SOX15
ENSBTAG00000011662	1.05501	0.0224654	transcription factor SOX-18 [Source:RefSeq peptide;Acc:NP_001069257]	SOX18
ENSBTAG00000032093	1.27739	0.00261807	Bos taurus serine peptidase inhibitor, Kazal type 4 (SPINK4), mRNA. [Source:RefSeq mRNA;Acc:NM_001114522]	SPINK4
ENSBTAG00000014653	0.67541	0.0385316	sphingolipid transporter 1 (putative) [Source:HGNC Symbol;Acc:HGNC:30621]	SPNS1
ENSBTAG00000019456	-0.568603	0.0484455	sprouty related EVH1 domain containing 2 [Source:HGNC Symbol;Acc:HGNC:17722]	SPRED2
ENSBTAG00000019783	0.629086	0.019131	splA/ryanodine receptor domain and SOCS box containing 2 [Source:HGNC Symbol;Acc:HGNC:29522]	SPSB2
ENSBTAG00000014913	0.518847	0.0477313	polyprenol reductase [Source:RefSeq peptide;Acc:NP_001193019]	SRD5A3
ENSBTAG00000009469	-0.929991	0.0396224	protein SREK1IP1 [Source:RefSeq peptide;Acc:NP_001193548]	SREK1IP1
ENSBTAG00000004685	-1.45538	0.00982994	SLIT-ROBO Rho GTPase activating protein 3 [Source:HGNC Symbol;Acc:HGNC:19744]	SRGAP3
ENSBTAG00000016838	-0.572564	0.0364163	SRSF protein kinase 1 [Source:HGNC Symbol;Acc:HGNC:11305]	SRPK1
ENSBTAG00000000593	-1.64785	0.00228833	ST8 alpha-N-acetyl-neuraminide alpha-2,8-sialyltransferase 1 [Source:HGNC Symbol;Acc:HGNC:10869]	ST8SIA1
ENSBTAG00000035437	-0.435161	0.0191583	stromal antigen 1 [Source:HGNC Symbol;Acc:HGNC:11354]	STAG1
ENSBTAG00000018590	-1.24302	0.0234099	striatin [Source:HGNC Symbol;Acc:HGNC:11424]	STRN
ENSBTAG00000015333	-0.638449	0.00264705	transcription initiation factor TFIID subunit 2 [Source:RefSeq peptide;Acc:NP_001178070]	TAF2
ENSBTAG00000003799	0.460427	0.0459177	threonyl-tRNA synthetase 2, mitochondrial (putative) [Source:HGNC Symbol;Acc:HGNC:30740]	TARS2
ENSBTAG00000012022	-0.599115	0.00594604	TBC1 domain family member 2B [Source:HGNC Symbol;Acc:HGNC:29183]	TBC1D2B
ENSBTAG00000011280	0.671116	0.0160712	TBK1 binding protein 1 [Source:HGNC Symbol;Acc:HGNC:30140]	TBKBP1
ENSBTAG00000021910	-0.948536	0.0245342	transducin beta like 1 X-linked receptor 1 [Source:HGNC Symbol;Acc:HGNC:29529]	TBL1XR1
ENSBTAG00000012102	0.33479	0.0287865	transcription factor 25 [Source:HGNC Symbol;Acc:HGNC:29181]	TCF25
ENSBTAG00000016462	-0.955745	0.0371052	transcription factor 4 [Source:HGNC Symbol;Acc:HGNC:11634]	TCF4
ENSBTAG00000021133	-0.865505	0.0107731	teneurin-3 [Source:RefSeq peptide;Acc:NP_001192236]	TENM3
ENSBTAG00000033174	0.868942	0.0302164	transcription factor AP-4 [Source:HGNC Symbol;Acc:HGNC:11745]	TFAP4
ENSBTAG00000006222	-1.26594	0.0228751	transcription factor Dp-2 [Source:RefSeq peptide;Acc:NP_001068709]	TFDP2
ENSBTAG00000018035	-1.14594	0.0186185	transforming growth factor beta receptor 1 [Source:HGNC Symbol;Acc:HGNC:11772]	TGFBR1
ENSBTAG00000017839	-1.16996	0.0268061	T-cell lymphoma invasion and metastasis 1 [Source:HGNC Symbol;Acc:HGNC:11805]	TIAM1
ENSBTAG00000002634	0.489986	0.00373604	transmembrane protein 115 [Source:HGNC Symbol;Acc:HGNC:30055]	TMEM115
ENSBTAG00000018364	0.9124	0.0304594	transmembrane protein 132A [Source:HGNC Symbol;Acc:HGNC:31092]	TMEM132A
ENSBTAG00000004786	0.735477	0.0447302	transmembrane protein 134 [Source:HGNC Symbol;Acc:HGNC:26142]	TMEM134
ENSBTAG00000018379	0.600304	0.0407372	endosomal/lysomomal potassium channel TMEM175 [Source:RefSeq peptide;Acc:NP_001069081]	TMEM175
ENSBTAG00000009163	0.603118	0.0258202	transmembrane protein 234 [Source:HGNC Symbol;Acc:HGNC:28837]	TMEM234
ENSBTAG00000010037	-0.680713	0.0168433	transmembrane protein 241 [Source:HGNC Symbol;Acc:HGNC:31723]	TMEM241
ENSBTAG00000014484	-0.920774	0.0325314	transmembrane protein 26 [Source:HGNC Symbol;Acc:HGNC:28550]	TMEM26
ENSBTAG00000048234	0.515336	0.0273897	transmembrane protein 9 [Source:HGNC Symbol;Acc:HGNC:18823]	TMEM9
ENSBTAG00000007217	0.563202	0.0109103	transmembrane protein 94 [Source:HGNC Symbol;Acc:HGNC:28983]	TMEM94
ENSBTAG00000018071	0.845329	0.0204323	tropomodulin 4 [Source:HGNC Symbol;Acc:HGNC:11874]	TMOD4
ENSBTAG00000038488	-0.839555	0.0226204	thymosin beta 4, Y-linked [Source:HGNC Symbol;Acc:HGNC:11882]	TMSB4Y
ENSBTAG00000009023	-1.26537	0.019788	transmembrane and tetratricopeptide repeat containing 3 [Source:HGNC Symbol;Acc:HGNC:26899]	TMTC3
ENSBTAG00000019660	0.598558	0.045661	transmembrane and ubiquitin like domain containing 2 [Source:HGNC Symbol;Acc:HGNC:28459]	TMUB2
ENSBTAG00000021076	-1.08832	0.0133326	trinucleotide repeat containing 6B [Source:HGNC Symbol;Acc:HGNC:29190]	TNRC6B
ENSBTAG00000018658	-0.583603	0.0283526	trinucleotide repeat containing 6C [Source:HGNC Symbol;Acc:HGNC:29318]	TNRC6C
ENSBTAG00000021304	-0.370192	0.0307038	tumor suppressor p53-binding protein 1 [Source:RefSeq peptide;Acc:NP_001193326]	TP53BP1
ENSBTAG00000022575	0.509336	0.0385648	transmembrane protein adipocyte associated 1 [Source:HGNC Symbol;Acc:HGNC:30413]	TPRA1
ENSBTAG00000015857	0.478747	0.0329967	Bos taurus tumor protein p63 regulated 1-like (TPRG1L), mRNA. [Source:RefSeq mRNA;Acc:NM_001076418]	TPRG1L
ENSBTAG00000000390	-0.464688	0.0253954	tyrosylprotein sulfotransferase 1 [Source:HGNC Symbol;Acc:HGNC:12020]	TPST1
ENSBTAG00000038990	0.975792	0.00425536	TNF receptor associated factor 4 [Source:HGNC Symbol;Acc:HGNC:12034]	TRAF4
ENSBTAG00000019073	0.370358	0.0320284	TNF receptor associated factor 7 [Source:HGNC Symbol;Acc:HGNC:20456]	TRAF7
ENSBTAG00000008761	0.489643	0.041846	TRAF-type zinc finger domain containing 1 [Source:HGNC Symbol;Acc:HGNC:24808]	TRAFD1
ENSBTAG00000014933	-1.17432	0.0262915	trafficking kinesin protein 2 [Source:HGNC Symbol;Acc:HGNC:13206]	TRAK2
ENSBTAG00000016900	-0.418858	0.0368376	trafficking protein particle complex 13 [Source:HGNC Symbol;Acc:HGNC:25828]	TRAPPC13
ENSBTAG00000037389	-0.814455	0.0053717	tripartite motif containing 44 [Source:HGNC Symbol;Acc:HGNC:19016]	TRIM44
ENSBTAG00000001314	-0.586525	0.0298573	tRNA methyltransferase 6 [Source:HGNC Symbol;Acc:HGNC:20900]	TRMT6
ENSBTAG00000017694	-1.23494	0.0495247	transcriptional repressor GATA binding 1 [Source:HGNC Symbol;Acc:HGNC:12340]	TRPS1
ENSBTAG00000015272	0.600085	0.02017	TSC22 domain family member 4 [Source:HGNC Symbol;Acc:HGNC:21696]	TSC22D4
ENSBTAG00000000224	0.702498	0.0201897	tetraspanin 15 [Source:HGNC Symbol;Acc:HGNC:23298]	TSPAN15
ENSBTAG00000006470	-1.75447	0.0475671	tau tubulin kinase 2 [Source:HGNC Symbol;Acc:HGNC:19141]	TTBK2
ENSBTAG00000009131	-0.510985	0.0202355	tetratricopeptide repeat domain 37 [Source:HGNC Symbol;Acc:HGNC:23639]	TTC37
ENSBTAG00000014159	-0.527483	0.0244047	tubulin tyrosine ligase [Source:HGNC Symbol;Acc:HGNC:21586]	TTL
ENSBTAG00000018873	-0.903163	0.0204885	alpha tocopherol transfer protein like [Source:HGNC Symbol;Acc:HGNC:16114]	TTPAL
ENSBTAG00000043581	0.519754	0.00758696	thioredoxin reductase 2, mitochondrial precursor [Source:RefSeq peptide;Acc:NP_777051]	TXNRD2
ENSBTAG00000008446	-0.791151	0.0174974	tRNA wybutosine-synthesizing protein 1 homolog [Source:RefSeq peptide;Acc:NP_001179682]	TYW1
ENSBTAG00000002830	0.334156	0.0403692	U2 small nuclear RNA auxiliary factor 2 [Source:HGNC Symbol;Acc:HGNC:23156]	U2AF2
ENSBTAG00000013792	0.756424	0.0214822	UBA like domain containing 2 [Source:HGNC Symbol;Acc:HGNC:28438]	UBALD2
ENSBTAG00000008186	0.785459	0.00106864	UBX domain protein 6 [Source:HGNC Symbol;Acc:HGNC:14928]	UBXN6
ENSBTAG00000007577	-1.01333	0.0254387	UBX domain-containing protein 7 [Source:RefSeq peptide;Acc:NP_001193693]	UBXN7
ENSBTAG00000005444	-1.54701	0.0144797	UDP-glucose glycoprotein glucosyltransferase 1 [Source:HGNC Symbol;Acc:HGNC:15663]	UGGT1
ENSBTAG00000017035	0.475512	0.00932011	upstream stimulatory factor 2 [Source:RefSeq peptide;Acc:NP_001001162]	USF2
ENSBTAG00000020311	0.888331	0.0434234	ubiquitin specific peptidase 20 [Source:HGNC Symbol;Acc:HGNC:12619]	USP20
ENSBTAG00000011744	-1.54217	0.0352193	ubiquitin specific peptidase 31 [Source:HGNC Symbol;Acc:HGNC:20060]	USP31
ENSBTAG00000023795	0.398279	0.0470064	Vac14, PIKFYVE complex component [Source:HGNC Symbol;Acc:HGNC:25507]	VAC14
ENSBTAG00000016080	-0.896157	0.00366929	vacuolar protein sorting 13 homolog D [Source:HGNC Symbol;Acc:HGNC:23595]	VPS13D
ENSBTAG00000011567	0.409249	0.00537066	VPS18, CORVET/HOPS core subunit [Source:HGNC Symbol;Acc:HGNC:15972]	VPS18
ENSBTAG00000005209	-0.406531	0.0254757	VPS8, CORVET complex subunit [Source:HGNC Symbol;Acc:HGNC:29122]	VPS8
ENSBTAG00000012265	0.810108	0.0412344	von Willebrand factor precursor [Source:RefSeq peptide;Acc:NP_001192237]	VWF
ENSBTAG00000011902	0.52495	0.0408157	WASH complex subunit 1 [Source:HGNC Symbol;Acc:HGNC:24361]	WASHC1
ENSBTAG00000001843	0.590378	0.0143528	WW domain binding protein 1 [Source:HGNC Symbol;Acc:HGNC:12737]	WBP1
ENSBTAG00000008634	0.761023	0.046944	WW domain binding protein 2 [Source:HGNC Symbol;Acc:HGNC:12738]	WBP2
ENSBTAG00000004005	-0.853003	0.0110916	WD repeat domain 7 [Source:HGNC Symbol;Acc:HGNC:13490]	WDR7
ENSBTAG00000012049	0.473783	0.0268036	WD repeat domain, phosphoinositide interacting 2 [Source:HGNC Symbol;Acc:HGNC:32225]	WIPI2
ENSBTAG00000021592	-0.519722	0.00542071	Bos taurus Werner syndrome, RecQ helicase-like (WRN), mRNA. [Source:RefSeq mRNA;Acc:NM_001143857]	WRN
ENSBTAG00000006204	-0.578321	0.00711263	X-prolyl aminopeptidase 3 [Source:HGNC Symbol;Acc:HGNC:28052]	XPNPEP3
ENSBTAG00000016268	0.612412	0.0438173	X-ray repair cross complementing 1 [Source:HGNC Symbol;Acc:HGNC:12828]	XRCC1
ENSBTAG00000005523	-1.86909	0.0384172	xylosyltransferase 1 [Source:HGNC Symbol;Acc:HGNC:15516]	XYLT1
ENSBTAG00000014099	-0.525317	0.020876	YTH domain containing 2 [Source:HGNC Symbol;Acc:HGNC:24721]	YTHDC2
ENSBTAG00000038498	-0.941357	0.0394451	zinc finger and BTB domain containing 39 [Source:HGNC Symbol;Acc:HGNC:29014]	ZBTB39
ENSBTAG00000011162	-0.722333	0.0401591	zinc finger with KRAB and SCAN domains 2 [Source:HGNC Symbol;Acc:HGNC:25677]	ZKSCAN2
ENSBTAG00000020289	-1.30343	0.0184673	zinc finger protein 214 [Source:HGNC Symbol;Acc:HGNC:13006]	ZNF214
ENSBTAG00000021008	0.769177	0.0102356	zinc finger protein 219 [Source:HGNC Symbol;Acc:HGNC:13011]	ZNF219
ENSBTAG00000031741	-0.640065	0.0117129	zinc finger protein 322 [Source:HGNC Symbol;Acc:HGNC:23640]	ZNF322
ENSBTAG00000002281	-0.780049	0.0103728	zinc finger protein 354C [Source:HGNC Symbol;Acc:HGNC:16736]	ZNF354C
ENSBTAG00000046837	0.558047	0.0433205	zinc finger protein 358 [Source:HGNC Symbol;Acc:HGNC:16838]	ZNF358
ENSBTAG00000022887	-0.471006	0.0328166	zinc finger protein 407 [Source:HGNC Symbol;Acc:HGNC:19904]	ZNF407
ENSBTAG00000018090	-0.46093	0.00534368	zinc finger protein 449 [Source:HGNC Symbol;Acc:HGNC:21039]	ZNF449
ENSBTAG00000038284	-0.581629	0.00177719	zinc finger protein 496 [Source:HGNC Symbol;Acc:HGNC:23713]	ZNF496
ENSBTAG00000014123	-1.36076	0.00950385	zinc finger protein 507 [Source:RefSeq peptide;Acc:NP_001193127]	ZNF507
ENSBTAG00000021789	0.381884	0.04927	zinc finger protein 574 [Source:RefSeq peptide;Acc:NP_001070007]	ZNF574
ENSBTAG00000025659	-1.64762	0.0394441	zinc finger protein 618 [Source:HGNC Symbol;Acc:HGNC:29416]	ZNF618
ENSBTAG00000007318	0.590955	0.0435786	zinc finger protein 687 [Source:HGNC Symbol;Acc:HGNC:29277]	ZNF687
ENSBTAG00000008175	-0.87671	0.014432	zinc finger protein 713 [Source:HGNC Symbol;Acc:HGNC:22043]	ZNF713
ENSBTAG00000016299	0.834775	0.0350734	zinc finger protein 784 [Source:HGNC Symbol;Acc:HGNC:33111]	ZNF784
ENSBTAG00000047219	-1.23003	0.00117566	zinc finger protein 793 [Source:HGNC Symbol;Acc:HGNC:33115]	ZNF793
ENSBTAG00000013001	-0.57068	0.0213607	zinc finger protein 84 [Source:HGNC Symbol;Acc:HGNC:13159]	ZNF84
ENSBTAG00000019680	-0.989699	0.00137258	zyg-11 family member B, cell cycle regulator [Source:HGNC Symbol;Acc:HGNC:25820]	ZYG11B

## Sheet: Table S4
Supplementary Table S4. Endometrial genes diffentially expressed in dairy cows at week 5 postpartum in response to WK1_PC2 microbiota principal component
Ensembl_gene_id	log_fold_change	BH_P-value	Gene_description	Gene_name
ENSBTAG00000033195	1.4411	0.00308601	0	0
ENSBTAG00000005107	-1.37176	0.00311074	0	0
ENSBTAG00000005435	0.557969	0.00367533	0	0
ENSBTAG00000045976	3.66112	0.00475223	0	0
ENSBTAG00000011330	3.61786	0.00628362	0	0
ENSBTAG00000001851	8.63415	0.00887395	0	0
ENSBTAG00000019018	-4.12503	0.00929122	0	0
ENSBTAG00000015987	0.73689	0.00937167	0	0
ENSBTAG00000022395	8.85432	0.0105935	0	0
ENSBTAG00000032687	2.30346	0.0118561	0	0
ENSBTAG00000032442	0.597408	0.0123003	0	0
ENSBTAG00000035395	0.597408	0.0123003	0	0
ENSBTAG00000047404	0.597408	0.0123003	0	0
ENSBTAG00000026247	2.70686	0.0141364	0	0
ENSBTAG00000039971	-4.24011	0.0187141	0	0
ENSBTAG00000002571	1.82419	0.0188782	0	0
ENSBTAG00000047345	-0.95277	0.022745	0	0
ENSBTAG00000005294	1.09569	0.0311146	0	0
ENSBTAG00000046668	2.354	0.0314105	0	0
ENSBTAG00000046090	3.0525	0.0323107	0	0
ENSBTAG00000003957	-4.80352	0.0350359	0	0
ENSBTAG00000012693	-1.0613	0.0368415	0	0
ENSBTAG00000017656	0.755588	0.0373066	0	0
ENSBTAG00000033979	0.597408	0.0385814	0	0
ENSBTAG00000048089	0.534534	0.0391052	0	0
ENSBTAG00000000628	-1.92999	0.0417733	0	0
ENSBTAG00000046309	-1.29264	0.0430698	0	0
ENSBTAG00000026259	0.989959	0.0433919	0	0
ENSBTAG00000048086	-2.59187	0.0436034	0	0
ENSBTAG00000034170	2.89359	0.0468761	0	0
ENSBTAG00000004175	5.6115	0.0417294	4-hydroxyphenylpyruvate dioxygenase [Source:HGNC Symbol;Acc:HGNC:5147]	HPD
ENSBTAG00000013498	3.09642	0.0248245	5-hydroxytryptamine receptor 2A [Source:HGNC Symbol;Acc:HGNC:5293]	HTR2A
ENSBTAG00000013128	0.510957	0.04355	acyl-CoA binding domain containing 3 [Source:HGNC Symbol;Acc:HGNC:15453]	ACBD3
ENSBTAG00000017411	3.75068	0.0199037	adenylate kinase 5 [Source:HGNC Symbol;Acc:HGNC:365]	AK5
ENSBTAG00000013918	1.49553	0.0314248	adhesion G protein-coupled receptor L3 [Source:HGNC Symbol;Acc:HGNC:20974]	ADGRL3
ENSBTAG00000011153	-4.88847	0.0432673	alpha-1,3-mannosyl-glycoprotein 4-beta-N-acetylglucosaminyltransferase C [Source:RefSeq peptide;Acc:NP_001192625]	MGAT4C
ENSBTAG00000008039	-4.71795	0.0477371	aminocarboxymuconate semialdehyde decarboxylase [Source:HGNC Symbol;Acc:HGNC:19288]	ACMSD
ENSBTAG00000024406	5.41519	0.0372084	anterior gradient 2, protein disulphide isomerase family member [Source:HGNC Symbol;Acc:HGNC:328]	AGR2
ENSBTAG00000012475	-2.2763	0.0268526	arachidonate 12-lipoxygenase, 12R type [Source:HGNC Symbol;Acc:HGNC:430]	ALOX12B
ENSBTAG00000002747	-0.731935	0.0150821	ATP binding cassette subfamily A member 5 [Source:HGNC Symbol;Acc:HGNC:35]	ABCA5
ENSBTAG00000008801	0.665132	0.0401495	ATP synthase mitochondrial F1 complex assembly factor 2 [Source:HGNC Symbol;Acc:HGNC:18802]	ATPAF2
ENSBTAG00000032954	1.69841	0.00952399	ATP synthase subunit epsilon, mitochondrial [Source:UniProtKB/Swiss-Prot;Acc:P05632]	0
ENSBTAG00000008420	3.07478	0.0362255	BMP/retinoic acid inducible neural specific 3 [Source:HGNC Symbol;Acc:HGNC:22393]	BRINP3
ENSBTAG00000012855	3.90479	0.0390671	Bos taurus lipoprotein lipase (LPL), mRNA. [Source:RefSeq mRNA;Acc:NM_001075120]	LPL
ENSBTAG00000019200	2.82729	0.0126779	BPI fold containing family B member 2 [Source:HGNC Symbol;Acc:HGNC:16177]	BPIFB2
ENSBTAG00000030166	1.89981	0.0381242	BTB domain containing 17 [Source:HGNC Symbol;Acc:HGNC:33758]	BTBD17
ENSBTAG00000009585	-5.50802	0.00826518	cadherin 16 [Source:HGNC Symbol;Acc:HGNC:1755]	CDH16
ENSBTAG00000020887	-3.33458	0.00819879	calcium voltage-gated channel subunit alpha1 E [Source:HGNC Symbol;Acc:HGNC:1392]	CACNA1E
ENSBTAG00000008161	8.33416	0.0198187	calcium-activated chloride channel regulator 1 precursor [Source:RefSeq peptide;Acc:NP_001193105]	CLCA1
ENSBTAG00000016968	6.98965	0.0306286	carbohydrate sulfotransferase 4 [Source:HGNC Symbol;Acc:HGNC:1972]	CHST4
ENSBTAG00000011021	3.95264	0.0444782	carboxylesterase 1 precursor [Source:RefSeq peptide;Acc:NP_001069022]	CES1
ENSBTAG00000022699	2.53744	0.0495066	caveolin 3 [Source:HGNC Symbol;Acc:HGNC:1529]	CAV3
ENSBTAG00000003458	-2.49575	0.0359873	cell division cycle associated 7 [Source:HGNC Symbol;Acc:HGNC:14628]	CDCA7
ENSBTAG00000011417	-0.657583	0.025193	centriolin [Source:HGNC Symbol;Acc:HGNC:1858]	CNTRL
ENSBTAG00000011822	-2.40916	0.0491192	chromosome 1 open reading frame 228 [Source:HGNC Symbol;Acc:HGNC:34345]	C1orf228
ENSBTAG00000009862	-3.7634	0.0235901	chromosome 14 open reading frame 105 [Source:HGNC Symbol;Acc:HGNC:20189]	C14orf105
ENSBTAG00000020331	-0.904946	0.00440606	coenzyme Q6, monooxygenase [Source:HGNC Symbol;Acc:HGNC:20233]	COQ6
ENSBTAG00000011766	4.64821	0.0258485	complement C7 [Source:HGNC Symbol;Acc:HGNC:1346]	C7
ENSBTAG00000018652	7.27865	0.0483321	C-X-C motif chemokine ligand 17 [Source:HGNC Symbol;Acc:HGNC:19232]	CXCL17
ENSBTAG00000012918	3.37927	0.00252842	cysteine-rich secretory protein 3 precursor [Source:RefSeq peptide;Acc:NP_001073103]	CRISP3
ENSBTAG00000031254	0.686404	0.0371544	defensin beta 124 [Source:HGNC Symbol;Acc:HGNC:18104]	DEFB124
ENSBTAG00000005850	2.48789	0.0422009	delta like non-canonical Notch ligand 2 [Source:HGNC Symbol;Acc:HGNC:21113]	DLK2
ENSBTAG00000006635	1.84989	0.00191357	developing brain homeobox 2 [Source:HGNC Symbol;Acc:HGNC:33186]	DBX2
ENSBTAG00000031532	-1.7775	0.0273307	dishevelled binding antagonist of beta catenin 2 [Source:HGNC Symbol;Acc:HGNC:21231]	DACT2
ENSBTAG00000002300	2.39171	0.00236737	dopachrome tautomerase [Source:HGNC Symbol;Acc:HGNC:2709]	DCT
ENSBTAG00000011991	0.597408	0.0123003	dorsal root ganglia homeobox [Source:HGNC Symbol;Acc:HGNC:21536]	DRGX
ENSBTAG00000019517	1.27772	0.0191089	elastin [Source:HGNC Symbol;Acc:HGNC:3327]	ELN
ENSBTAG00000002497	-4.21917	0.00230777	ELOVL fatty acid elongase 2 [Source:HGNC Symbol;Acc:HGNC:14416]	ELOVL2
ENSBTAG00000008111	-2.82951	0.0355628	extended synaptotagmin 3 [Source:HGNC Symbol;Acc:HGNC:24295]	ESYT3
ENSBTAG00000002089	-2.70931	0.0151835	family with sequence similarity 217 member A [Source:HGNC Symbol;Acc:HGNC:21362]	FAM217A
ENSBTAG00000017195	-0.931126	0.0269758	Fanconi anemia group C protein homolog [Source:RefSeq peptide;Acc:NP_776741]	FANCC
ENSBTAG00000017348	1.77792	0.0152025	fibroblast growth factor 5 [Source:HGNC Symbol;Acc:HGNC:3683]	FGF5
ENSBTAG00000004013	2.93415	0.0139558	fibroblast growth factor 7 [Source:HGNC Symbol;Acc:HGNC:3685]	FGF7
ENSBTAG00000039688	1.79413	0.0316025	filamin-interacting protein FAM101A [Source:RefSeq peptide;Acc:NP_001192546]	FAM101A
ENSBTAG00000013888	4.12909	0.0005719	forkhead box A1 [Source:HGNC Symbol;Acc:HGNC:5021]	FOXA1
ENSBTAG00000012465	2.27614	0.0250387	forkhead box C2 [Source:HGNC Symbol;Acc:HGNC:3801]	FOXC2
ENSBTAG00000001803	3.11659	0.0119965	four and a half LIM domains 5 [Source:HGNC Symbol;Acc:HGNC:17371]	FHL5
ENSBTAG00000017032	-2.75606	0.0184226	FRAS1 related extracellular matrix protein 2 [Source:HGNC Symbol;Acc:HGNC:25396]	FREM2
ENSBTAG00000014232	-3.00552	0.0212534	galactosylceramide sulfotransferase [Source:RefSeq peptide;Acc:NP_001095442]	GAL3ST1
ENSBTAG00000047944	3.02872	0.00586322	GATA binding protein 5 [Source:HGNC Symbol;Acc:HGNC:15802]	GATA5
ENSBTAG00000048034	-1.08217	0.0188361	glycolipid transfer protein domain containing 2 [Source:HGNC Symbol;Acc:HGNC:33756]	GLTPD2
ENSBTAG00000004518	-1.49976	0.0423324	grainyhead like transcription factor 2 [Source:HGNC Symbol;Acc:HGNC:2799]	GRHL2
ENSBTAG00000012710	-2.81499	0.0209788	growth hormone releasing hormone [Source:HGNC Symbol;Acc:HGNC:4265]	GHRH
ENSBTAG00000011808	-5.51601	0.0231238	Growth/differentiation factor 8 [Source:UniProtKB/Swiss-Prot;Acc:O18836]	MSTN
ENSBTAG00000002335	2.87499	0.0255327	heart and neural crest derivatives expressed 1 [Source:HGNC Symbol;Acc:HGNC:4807]	HAND1
ENSBTAG00000018397	-1.57035	0.0394441	HERV-H LTR-associating 2 [Source:HGNC Symbol;Acc:HGNC:4905]	HHLA2
ENSBTAG00000000919	2.01807	0.020818	hes related family bHLH transcription factor with YRPW motif 2 [Source:HGNC Symbol;Acc:HGNC:4881]	HEY2
ENSBTAG00000033398	-6.25487	0.0409897	hexokinase domain containing 1 [Source:HGNC Symbol;Acc:HGNC:23302]	HKDC1
ENSBTAG00000021795	-4.1272	0.0263594	HNF1 homeobox A [Source:HGNC Symbol;Acc:HGNC:11621]	HNF1A
ENSBTAG00000005606	2.28532	0.0314529	homeobox C9 [Source:HGNC Symbol;Acc:HGNC:5130]	HOXC9
ENSBTAG00000004838	2.38337	0.0147669	iroquois homeobox 5 [Source:HGNC Symbol;Acc:HGNC:14361]	IRX5
ENSBTAG00000015128	1.66294	0.0338126	kallikrein related peptidase 8 [Source:HGNC Symbol;Acc:HGNC:6369]	KLK8
ENSBTAG00000020003	-3.62155	0.00107399	kelch like family member 14 [Source:HGNC Symbol;Acc:HGNC:29266]	KLHL14
ENSBTAG00000040460	3.461	0.0293228	keratin, type I cytoskeletal 23 [Source:RefSeq peptide;Acc:NP_001095405]	KRT23
ENSBTAG00000010976	1.08518	0.044653	KN motif and ankyrin repeat domains 1 [Source:HGNC Symbol;Acc:HGNC:19309]	KANK1
ENSBTAG00000009607	-1.18175	0.0304064	LARGE xylosyl- and glucuronyltransferase 2 [Source:HGNC Symbol;Acc:HGNC:16522]	LARGE2
ENSBTAG00000040596	-2.33069	0.0357035	leucine rich repeat and Ig domain containing 4 [Source:HGNC Symbol;Acc:HGNC:31814]	LINGO4
ENSBTAG00000045954	1.71639	0.0260697	leucine rich repeat containing 14B [Source:HGNC Symbol;Acc:HGNC:37268]	LRRC14B
ENSBTAG00000017390	2.84518	0.025817	leucine rich repeat LGI family member 2 [Source:HGNC Symbol;Acc:HGNC:18710]	LGI2
ENSBTAG00000000066	2.73032	0.00125444	leucine rich repeat neuronal 4 [Source:HGNC Symbol;Acc:HGNC:16208]	LRRN4
ENSBTAG00000002606	-1.7939	0.0265408	leucine-rich repeat-containing G-protein coupled receptor 4 precursor [Source:RefSeq peptide;Acc:NP_001192440]	LGR4
ENSBTAG00000016210	3.45512	0.0174904	LY6/PLAUR domain containing 2 [Source:HGNC Symbol;Acc:HGNC:25215]	LYPD2
ENSBTAG00000006844	-0.938934	0.00841745	lymphoid enhancer binding factor 1 [Source:HGNC Symbol;Acc:HGNC:6551]	LEF1
ENSBTAG00000019272	1.47064	0.0210712	lysophosphatidylcholine acyltransferase 2 [Source:HGNC Symbol;Acc:HGNC:26032]	LPCAT2
ENSBTAG00000003238	2.07098	0.00277824	mesenchyme homeobox 2 [Source:HGNC Symbol;Acc:HGNC:7014]	MEOX2
ENSBTAG00000001598	-2.46228	0.0360609	microtubule associated protein 7 [Source:HGNC Symbol;Acc:HGNC:6869]	MAP7
ENSBTAG00000007520	1.39691	0.0180611	microtubule associated protein RP/EB family member 2 [Source:HGNC Symbol;Acc:HGNC:6891]	MAPRE2
ENSBTAG00000027879	1.28397	0.0100456	mitochondrial pyruvate carrier 1 [Source:HGNC Symbol;Acc:HGNC:21606]	MPC1
ENSBTAG00000019855	-3.08767	0.0112623	mitogen-activated protein kinase kinase kinase 15 [Source:HGNC Symbol;Acc:HGNC:31689]	MAP3K15
ENSBTAG00000008274	10.6671	0.00543804	mucin 5B, oligomeric mucus/gel-forming [Source:HGNC Symbol;Acc:HGNC:7516]	MUC5B
ENSBTAG00000015067	0.888591	0.0494521	nescient helix-loop-helix 2 [Source:HGNC Symbol;Acc:HGNC:7818]	NHLH2
ENSBTAG00000012889	2.42238	0.000343625	neuropilin and tolloid-like protein 1 precursor [Source:RefSeq peptide;Acc:NP_001179623]	NETO1
ENSBTAG00000010277	1.19132	0.0462895	NK2 homeobox 2 [Source:HGNC Symbol;Acc:HGNC:7835]	NKX2-2
ENSBTAG00000047926	-0.995205	0.0326577	OVCA2 serine hydrolase domain containing [Source:HGNC Symbol;Acc:HGNC:24203]	OVCA2
ENSBTAG00000011182	1.29977	0.0270179	PDZ and LIM domain 1 [Source:HGNC Symbol;Acc:HGNC:2067]	PDLIM1
ENSBTAG00000018894	-0.887049	0.00342874	peroxisomal biogenesis factor 11 gamma [Source:HGNC Symbol;Acc:HGNC:20208]	PEX11G
ENSBTAG00000009796	-1.7839	0.00761607	phosphatidylinositol glycan anchor biosynthesis class V [Source:HGNC Symbol;Acc:HGNC:26031]	PIGV
ENSBTAG00000008307	-2.41307	0.00286637	phospholipase C eta 1 [Source:HGNC Symbol;Acc:HGNC:29185]	PLCH1
ENSBTAG00000011237	-4.59495	0.0288933	PKHD1, fibrocystin/polyductin [Source:HGNC Symbol;Acc:HGNC:9016]	PKHD1
ENSBTAG00000048098	-1.34904	0.025311	plakophilin 3 [Source:HGNC Symbol;Acc:HGNC:9025]	PKP3
ENSBTAG00000001966	3.6001	0.0176237	platelet derived growth factor receptor like [Source:HGNC Symbol;Acc:HGNC:8805]	PDGFRL
ENSBTAG00000013648	0.779407	0.00225725	POU domain, class 6, transcription factor 2 [Source:RefSeq peptide;Acc:NP_001095516]	POU6F2
ENSBTAG00000045520	-3.8125	0.0265615	prodynorphin [Source:HGNC Symbol;Acc:HGNC:8820]	PDYN
ENSBTAG00000006733	1.77107	0.00274227	protein phosphatase 1 regulatory subunit 3A [Source:RefSeq peptide;Acc:NP_001192369]	PPP1R3A
ENSBTAG00000009368	0.498366	0.0117549	Ras related GTP binding C [Source:HGNC Symbol;Acc:HGNC:19902]	RRAGC
ENSBTAG00000020837	-1.38198	0.0229246	Rho guanine nucleotide exchange factor 16 [Source:HGNC Symbol;Acc:HGNC:15515]	ARHGEF16
ENSBTAG00000003089	-1.63895	0.00684143	rhophilin Rho GTPase binding protein 2 [Source:HGNC Symbol;Acc:HGNC:19974]	RHPN2
ENSBTAG00000020119	-2.96743	0.0256006	ring finger protein 43 [Source:HGNC Symbol;Acc:HGNC:18505]	RNF43
ENSBTAG00000014176	2.02556	0.0377568	RRAD and GEM like GTPase 1 [Source:HGNC Symbol;Acc:HGNC:15922]	REM1
ENSBTAG00000013056	1.16797	0.00436497	Sad1 and UNC84 domain containing 5 [Source:HGNC Symbol;Acc:HGNC:16252]	SUN5
ENSBTAG00000031351	-4.13767	0.00127774	SEC14-like protein 4 [Source:RefSeq peptide;Acc:NP_001069233]	SEC14L4
ENSBTAG00000012966	-1.49148	0.0368353	secernin 3 [Source:HGNC Symbol;Acc:HGNC:30382]	SCRN3
ENSBTAG00000018631	0.502719	0.0288467	Sin3A associated protein 18 [Source:HGNC Symbol;Acc:HGNC:10530]	SAP18
ENSBTAG00000047510	-3.26505	0.0431921	small integral membrane protein 6 [Source:HGNC Symbol;Acc:HGNC:40032]	SMIM6
ENSBTAG00000013593	0.775115	0.00745112	small nuclear ribonucleoprotein polypeptide A' [Source:HGNC Symbol;Acc:HGNC:11152]	SNRPA1
ENSBTAG00000003826	1.34319	0.0381206	sodium voltage-gated channel beta subunit 1 [Source:HGNC Symbol;Acc:HGNC:10586]	SCN1B
ENSBTAG00000009583	1.69991	0.000115301	solute carrier family 22 member 2 [Source:HGNC Symbol;Acc:HGNC:10966]	SLC22A2
ENSBTAG00000012559	-2.75319	0.0467931	solute carrier family 6 member 18 [Source:HGNC Symbol;Acc:HGNC:26441]	SLC6A18
ENSBTAG00000002231	-2.56562	0.0484817	solute carrier family 9 member C2 (putative) [Source:HGNC Symbol;Acc:HGNC:28664]	SLC9C2
ENSBTAG00000011271	2.90099	0.000140165	sorting nexin 31 [Source:HGNC Symbol;Acc:HGNC:28605]	SNX31
ENSBTAG00000046649	-2.22862	0.00815255	sphingosine-1-phosphate phosphatase 2 [Source:HGNC Symbol;Acc:HGNC:19953]	SGPP2
ENSBTAG00000011598	2.68674	0.0377873	SRY-box 2 [Source:HGNC Symbol;Acc:HGNC:11195]	SOX2
ENSBTAG00000038810	-2.32149	0.00756198	surfactant associated 2 [Source:HGNC Symbol;Acc:HGNC:18386]	SFTA2
ENSBTAG00000037718	3.92957	0.00725233	trace amine associated receptor 1 [Source:HGNC Symbol;Acc:HGNC:17734]	TAAR1
ENSBTAG00000002609	1.40028	0.00625521	transmembrane and immunoglobulin domain containing 1 [Source:HGNC Symbol;Acc:HGNC:32431]	TMIGD1
ENSBTAG00000021280	6.65593	0.00405118	transmembrane protease, serine 3 [Source:HGNC Symbol;Acc:HGNC:11877]	TMPRSS3
ENSBTAG00000026181	-3.7274	0.0298938	UDP glucuronosyltransferase family 1 member A1 [Source:HGNC Symbol;Acc:HGNC:12530]	UGT1A1
ENSBTAG00000002099	0.584335	0.0143561	urea transporter 2 [Source:RefSeq peptide;Acc:NP_001137574]	SLC14A2
ENSBTAG00000006567	5.18879	0.000288458	vasoactive intestinal peptide receptor 1 [Source:HGNC Symbol;Acc:HGNC:12694]	VIPR1
ENSBTAG00000045946	2.3031	0.0215847	vitelline membrane outer layer 1 homolog [Source:HGNC Symbol;Acc:HGNC:30387]	VMO1
ENSBTAG00000013114	-1.0476	0.048594	zinc finger MYND-type containing 8 [Source:HGNC Symbol;Acc:HGNC:9397]	ZMYND8

## Sheet: Table S5
Supplementary Table S5. Endometrial genes differentially expressed in dairy cows at week 5 postpartum in response to WK5_PC1 microbiota principal component
Ensembl_gene_id	log_fold_change	BH_P-value	Gene_description	Gene_name
ENSBTAG00000046897	-0.812832	0.000378423	0	0
ENSBTAG00000047483	1.51944	0.00419488	0	0
ENSBTAG00000032436	-1.12292	0.00682735	0	0
ENSBTAG00000046614	-2.66318	0.0163573	0	0
ENSBTAG00000048256	0.447856	0.0210333	0	0
ENSBTAG00000012693	0.988451	0.0212596	0	0
ENSBTAG00000047862	1.65679	0.0213085	0	0
ENSBTAG00000037578	-2.67263	0.027494	0	0
ENSBTAG00000037661	1.75453	0.0309811	0	0
ENSBTAG00000039031	-0.528718	0.0378197	0	0
ENSBTAG00000047349	-1.83926	0.0396285	0	0
ENSBTAG00000021235	0.446528	0.0404139	0	0
ENSBTAG00000045976	-2.37055	0.0433919	0	0
ENSBTAG00000016534	-1.89611	0.049646	0	0
ENSBTAG00000033377	-1.5807	0.0499124	0	0
ENSBTAG00000006013	1.29231	0.0291803	5'-nucleotidase domain containing 3 [Source:HGNC Symbol;Acc:HGNC:30826]	NT5DC3
ENSBTAG00000017411	-3.0623	0.0293414	adenylate kinase 5 [Source:HGNC Symbol;Acc:HGNC:365]	AK5
ENSBTAG00000017298	-0.586828	0.0334385	adipogenesis associated Mth938 domain containing [Source:HGNC Symbol;Acc:HGNC:30205]	AAMDC
ENSBTAG00000018488	1.06942	0.0447384	AF4/FMR2 family member 1 [Source:HGNC Symbol;Acc:HGNC:7135]	AFF1
ENSBTAG00000031185	-0.874531	0.0182915	all-trans retinoic acid induced differentiation factor [Source:HGNC Symbol;Acc:HGNC:24090]	ATRAID
ENSBTAG00000024950	-1.24255	0.0474993	angiotensin I converting enzyme (peptidyl-dipeptidase A) 3 precursor [Source:RefSeq peptide;Acc:NP_001193597]	ACE
ENSBTAG00000004912	0.381504	0.0352793	ankyrin repeat domain 17 [Source:HGNC Symbol;Acc:HGNC:23575]	ANKRD17
ENSBTAG00000011804	-1.00391	0.0491757	aryl hydrocarbon receptor nuclear translocator-like protein 2 [Source:RefSeq peptide;Acc:NP_001276748]	ARNTL2
ENSBTAG00000026527	-1.47323	0.00636327	aryl-hydrocarbon receptor repressor [Source:HGNC Symbol;Acc:HGNC:346]	AHRR
ENSBTAG00000003472	1.40594	0.045661	ATP-binding cassette sub-family A member 12 [Source:RefSeq peptide;Acc:NP_001178223]	ABCA12
ENSBTAG00000000005	1.11998	0.00575296	beta-adrenergic receptor kinase 2 [Source:RefSeq peptide;Acc:NP_776925]	GRK3
ENSBTAG00000002907	0.802755	0.0386331	C2 calcium dependent domain containing 3 [Source:HGNC Symbol;Acc:HGNC:24564]	C2CD3
ENSBTAG00000020887	2.26686	0.0473036	calcium voltage-gated channel subunit alpha1 E [Source:HGNC Symbol;Acc:HGNC:1392]	CACNA1E
ENSBTAG00000020136	0.82084	0.0321593	calcium/calmodulin dependent serine protein kinase [Source:HGNC Symbol;Acc:HGNC:1497]	CASK
ENSBTAG00000011417	0.552856	0.0299322	centriolin [Source:HGNC Symbol;Acc:HGNC:1858]	CNTRL
ENSBTAG00000001507	2.84266	0.0195693	chloride voltage-gated channel 5 [Source:HGNC Symbol;Acc:HGNC:2023]	CLCN5
ENSBTAG00000023453	-0.983703	0.0348282	chromosome 19 open reading frame 54 [Source:HGNC Symbol;Acc:HGNC:24758]	C19orf54
ENSBTAG00000011002	2.12254	0.0098097	coiled-coil domain containing 136 [Source:HGNC Symbol;Acc:HGNC:22225]	CCDC136
ENSBTAG00000021316	4.03193	0.0226607	collagen type IV alpha 3 chain [Source:HGNC Symbol;Acc:HGNC:2204]	COL4A3
ENSBTAG00000021310	3.3528	0.0179637	collagen type IV alpha 4 chain [Source:HGNC Symbol;Acc:HGNC:2206]	COL4A4
ENSBTAG00000019781	0.614417	0.0228482	cytoplasmic linker associated protein 1 [Source:HGNC Symbol;Acc:HGNC:17088]	CLASP1
ENSBTAG00000017459	1.11269	0.0222196	dual specificity phosphatase 18 [Source:HGNC Symbol;Acc:HGNC:18484]	DUSP18
ENSBTAG00000021237	1.06366	0.00701341	dystonin [Source:HGNC Symbol;Acc:HGNC:1090]	DST
ENSBTAG00000016738	-1.63437	0.0195693	E3 ubiquitin-protein ligase DTX1 [Source:RefSeq peptide;Acc:NP_001192663]	DTX1
ENSBTAG00000047326	2.26932	0.00649703	ectodysplasin A2 receptor [Source:HGNC Symbol;Acc:HGNC:17756]	EDA2R
ENSBTAG00000025410	-1.37981	0.0305985	EGF like domain multiple 8 [Source:HGNC Symbol;Acc:HGNC:13944]	EGFL8
ENSBTAG00000012904	0.616733	0.03898	ER degradation enhancing alpha-mannosidase like protein 1 [Source:HGNC Symbol;Acc:HGNC:18967]	EDEM1
ENSBTAG00000039688	-1.93331	0.00537968	filamin-interacting protein FAM101A [Source:RefSeq peptide;Acc:NP_001192546]	FAM101A
ENSBTAG00000000186	-0.61504	0.0308888	flavin adenine dinucleotide synthetase 1 [Source:HGNC Symbol;Acc:HGNC:24671]	FLAD1
ENSBTAG00000010247	1.95977	0.0145142	fukutin [Source:HGNC Symbol;Acc:HGNC:3622]	FKTN
ENSBTAG00000021101	-1.90612	0.0460283	G protein-coupled receptor 88 [Source:HGNC Symbol;Acc:HGNC:4539]	GPR88
ENSBTAG00000047944	-2.30147	0.0165125	GATA binding protein 5 [Source:HGNC Symbol;Acc:HGNC:15802]	GATA5
ENSBTAG00000010671	1.17081	0.0480472	GLI family zinc finger 3 [Source:HGNC Symbol;Acc:HGNC:4319]	GLI3
ENSBTAG00000020696	2.03823	0.0187859	HECT, C2 and WW domain containing E3 ubiquitin protein ligase 2 [Source:HGNC Symbol;Acc:HGNC:29853]	HECW2
ENSBTAG00000006122	0.66143	0.00291067	HECT, UBA and WWE domain containing 1, E3 ubiquitin protein ligase [Source:HGNC Symbol;Acc:HGNC:30892]	HUWE1
ENSBTAG00000000411	-0.559577	0.0451967	Hepatocyte growth factor-regulated tyrosine kinase substrate [Source:UniProtKB/Swiss-Prot;Acc:Q0V8S0]	HGS
ENSBTAG00000005606	-1.93337	0.0355766	homeobox C9 [Source:HGNC Symbol;Acc:HGNC:5130]	HOXC9
ENSBTAG00000017860	1.95616	0.0125137	homeodomain interacting protein kinase 2 [Source:HGNC Symbol;Acc:HGNC:14402]	HIPK2
ENSBTAG00000011056	1.2347	0.00678437	iduronate 2-sulfatase precursor [Source:RefSeq peptide;Acc:NP_001179780]	IDS
ENSBTAG00000005799	1.28148	0.0228275	kin of IRRE like (Drosophila) [Source:HGNC Symbol;Acc:HGNC:15734]	KIRREL
ENSBTAG00000012715	1.70101	0.0250517	kinesin family member 26B [Source:HGNC Symbol;Acc:HGNC:25484]	KIF26B
ENSBTAG00000013541	-2.80843	0.00164864	LIM domain only 3 [Source:HGNC Symbol;Acc:HGNC:6643]	LMO3
ENSBTAG00000019329	-1.0913	0.0347155	LYL1, basic helix-loop-helix family member [Source:HGNC Symbol;Acc:HGNC:6734]	LYL1
ENSBTAG00000006844	-0.681558	0.0314093	lymphoid enhancer binding factor 1 [Source:HGNC Symbol;Acc:HGNC:6551]	LEF1
ENSBTAG00000021024	0.710136	0.00929122	microtubule-actin crosslinking factor 1 [Source:HGNC Symbol;Acc:HGNC:13664]	MACF1
ENSBTAG00000001961	2.07532	0.0373456	microtubule-associated protein 1B [Source:RefSeq peptide;Acc:NP_001193048]	MAP1B
ENSBTAG00000013545	1.00434	0.0111449	mitochondrial antiviral signaling protein [Source:HGNC Symbol;Acc:HGNC:29233]	MAVS
ENSBTAG00000006489	1.45115	0.0359773	myosin VA [Source:HGNC Symbol;Acc:HGNC:7602]	MYO5A
ENSBTAG00000018147	-2.49681	0.0427979	neurexophilin 2 [Source:HGNC Symbol;Acc:HGNC:8076]	NXPH2
ENSBTAG00000007909	1.5446	0.0234173	notch 2 [Source:HGNC Symbol;Acc:HGNC:7882]	NOTCH2
ENSBTAG00000025426	1.07522	0.0232304	nuclear receptor binding SET domain protein 1 [Source:HGNC Symbol;Acc:HGNC:14234]	NSD1
ENSBTAG00000035396	1.30458	0.00353903	olfactory receptor family 7 subfamily D member 2 [Source:HGNC Symbol;Acc:HGNC:8378]	OR7D2
ENSBTAG00000024534	2.014	0.0434486	POU domain, class 2, transcription factor 1 [Source:RefSeq peptide;Acc:NP_001069050]	POU2F1
ENSBTAG00000012999	0.589864	0.011348	PR/SET domain 4 [Source:HGNC Symbol;Acc:HGNC:9348]	PRDM4
ENSBTAG00000004552	-0.6861	0.00493635	Pre-B-cell leukemia transcription factor-interacting protein 1 [Source:UniProtKB/Swiss-Prot;Acc:A6QLY7]	PBXIP1
ENSBTAG00000044169	1.1872	0.0185568	PRELI domain containing 2 [Source:HGNC Symbol;Acc:HGNC:28306]	PRELID2
ENSBTAG00000022570	4.06933	0.00881279	Prostaglandin F synthase 2 [Source:UniProtKB/Swiss-Prot;Acc:P52897]	0
ENSBTAG00000016497	1.02955	0.0149823	protein FAM168A [Source:RefSeq peptide;Acc:NP_001192501]	FAM168A
ENSBTAG00000002048	1.30682	0.0281807	protein tyrosine phosphatase, non-receptor type 11 [Source:HGNC Symbol;Acc:HGNC:9644]	PTPN11
ENSBTAG00000039929	0.817723	0.0456225	relaxin/insulin like family peptide receptor 3 [Source:HGNC Symbol;Acc:HGNC:24883]	RXFP3
ENSBTAG00000000697	1.66435	0.0373048	ribosomal RNA processing 8, methyltransferase, homolog (yeast) [Source:HGNC Symbol;Acc:HGNC:29030]	RRP8
ENSBTAG00000044062	1.80039	0.0198102	RNA binding motif single stranded interacting protein 3 [Source:HGNC Symbol;Acc:HGNC:13427]	RBMS3
ENSBTAG00000001867	1.52968	0.00783212	sacsin molecular chaperone [Source:HGNC Symbol;Acc:HGNC:10519]	SACS
ENSBTAG00000021372	1.3849	0.0198902	septin 11 [Source:HGNC Symbol;Acc:HGNC:25589]	42989
ENSBTAG00000004140	-1.21477	0.0254875	serine/threonine kinase like domain containing 1 [Source:HGNC Symbol;Acc:HGNC:28669]	STKLD1
ENSBTAG00000021339	2.23802	0.0212914	sodium voltage-gated channel alpha subunit 8 [Source:HGNC Symbol;Acc:HGNC:10596]	SCN8A
ENSBTAG00000015276	-0.821787	0.0184562	solute carrier family 26 member 11 [Source:HGNC Symbol;Acc:HGNC:14471]	SLC26A11
ENSBTAG00000021019	1.83631	0.0485179	solute carrier family 30 member 4 [Source:HGNC Symbol;Acc:HGNC:11015]	SLC30A4
ENSBTAG00000007767	2.11898	0.0196047	T-box transcription factor TBX15 [Source:RefSeq peptide;Acc:NP_001073243]	TBX15
ENSBTAG00000032657	2.23902	0.0443041	TEA domain transcription factor 1 [Source:HGNC Symbol;Acc:HGNC:11714]	TEAD1
ENSBTAG00000011742	1.12117	0.0228488	TRAF2 and NCK interacting kinase [Source:HGNC Symbol;Acc:HGNC:30765]	TNIK
ENSBTAG00000002854	-0.834338	0.0356114	transmembrane protein 63A [Source:HGNC Symbol;Acc:HGNC:29118]	TMEM63A
ENSBTAG00000021076	1.32227	0.0232101	trinucleotide repeat containing 6B [Source:HGNC Symbol;Acc:HGNC:29190]	TNRC6B
ENSBTAG00000003051	1.21892	0.0488473	tyrosine-protein kinase Fer [Source:RefSeq peptide;Acc:NP_001178265]	FER
ENSBTAG00000039851	-0.449938	0.0373068	UBA domain containing 1 [Source:HGNC Symbol;Acc:HGNC:30221]	UBAC1
ENSBTAG00000000842	1.62303	0.011395	ubiquitin-associated and SH3 domain-containing protein B [Source:RefSeq peptide;Acc:NP_001193057]	UBASH3B
ENSBTAG00000014828	0.947382	0.0221712	voltage-dependent P/Q-type calcium channel subunit alpha-1A [Source:RefSeq peptide;Acc:NP_001068597]	CACNA1A
ENSBTAG00000012265	-1.06628	0.0392723	von Willebrand factor precursor [Source:RefSeq peptide;Acc:NP_001192237]	VWF
ENSBTAG00000019555	0.944687	0.0454921	zinc finger and SCAN domain containing 20 [Source:HGNC Symbol;Acc:HGNC:13093]	ZSCAN20
ENSBTAG00000001947	0.805672	0.037922	zinc finger protein 514 [Source:HGNC Symbol;Acc:HGNC:25894]	ZNF514
ENSBTAG00000019680	0.867472	0.0387931	zyg-11 family member B, cell cycle regulator [Source:HGNC Symbol;Acc:HGNC:25820]	ZYG11B

## Sheet: Table S6
Supplementary Table S6. Endometrial genes differentially expressed in dairy cows at week 5 postpartum in response to WK5_PC2 microbiota principal component
Ensembl_gene_id	log_fold_change	BH_P-value	Gene_description	Gene_name
ENSBTAG00000019018	4.98895	0.0323638	0	0
ENSBTAG00000014154	4.11079	0.0392511		0
ENSBTAG00000000518	2.06892	0.0245567	0	0
ENSBTAG00000022684	0.950118	0.0489529	0	0
ENSBTAG00000022534	0.724696	0.0263094	0	0
ENSBTAG00000032442	-0.707665	0.0464137	0	0
ENSBTAG00000035395	-0.707665	0.0464137	0	0
ENSBTAG00000047404	-0.707665	0.0464137	0	0
ENSBTAG00000046897	-0.853409	0.0241716	0	0
ENSBTAG00000047578	-1.02327	0.00589377	0	0
ENSBTAG00000015987	-1.33654	0.000991322	0	0
ENSBTAG00000005294	-1.50548	0.0396534	0	0
ENSBTAG00000047088	-2.89335	0.00344202	0	0
ENSBTAG00000026758	-3.11974	0.0142675	0	0
ENSBTAG00000026247	-3.44319	0.0326428	0	0
ENSBTAG00000038171	-4.1384	0.0161686	0	0
ENSBTAG00000020514	-4.62268	0.0350359	0	0
ENSBTAG00000012870	-2.80407	0.0285049	bone morphogenetic protein 5 precursor [Source:RefSeq peptide;Acc:NP_001291945]	BMP5
ENSBTAG00000019200	-3.55854	0.0319816	BPI fold containing family B member 2 [Source:HGNC Symbol;Acc:HGNC:16177]	BPIFB2
ENSBTAG00000016541	3.39647	0.00972114	calcium/calmodulin dependent protein kinase IG [Source:HGNC Symbol;Acc:HGNC:14585]	CAMK1G
ENSBTAG00000022699	-3.70581	0.0424353	caveolin 3 [Source:HGNC Symbol;Acc:HGNC:1529]	CAV3
ENSBTAG00000012918	-4.57061	0.00410588	cysteine-rich secretory protein 3 precursor [Source:RefSeq peptide;Acc:NP_001073103]	CRISP3
ENSBTAG00000031532	3.28928	0.00316087	dishevelled binding antagonist of beta catenin 2 [Source:HGNC Symbol;Acc:HGNC:21231]	DACT2
ENSBTAG00000006635	-1.878	0.0324859	developing brain homeobox 2 [Source:HGNC Symbol;Acc:HGNC:33186]	DBX2
ENSBTAG00000002300	-2.56049	0.0261261	dopachrome tautomerase [Source:HGNC Symbol;Acc:HGNC:2709]	DCT
ENSBTAG00000011636	1.4616	0.00900622	DNA damage induced apoptosis suppressor [Source:HGNC Symbol;Acc:HGNC:26351]	DDIAS
ENSBTAG00000031254	-1.23874	0.00595293	defensin beta 124 [Source:HGNC Symbol;Acc:HGNC:18104]	DEFB124
ENSBTAG00000010234	-1.83868	0.0486073	dehydrogenase/reductase 1 [Source:HGNC Symbol;Acc:HGNC:16445]	DHRS1
ENSBTAG00000018645	2.41632	0.0449228	distal-less homeobox 5 [Source:HGNC Symbol;Acc:HGNC:2918]	DLX5
ENSBTAG00000011991	-0.707665	0.0464137	dorsal root ganglia homeobox [Source:HGNC Symbol;Acc:HGNC:21536]	DRGX
ENSBTAG00000015181	-2.58391	0.00270633	EPM2A, laforin glucan phosphatase [Source:HGNC Symbol;Acc:HGNC:3413]	EPM2A
ENSBTAG00000019799	-2.22428	0.011867	Fc fragment of IgA and IgM receptor [Source:HGNC Symbol;Acc:HGNC:24692]	FCAMR
ENSBTAG00000004518	2.25618	0.0293525	grainyhead like transcription factor 2 [Source:HGNC Symbol;Acc:HGNC:2799]	GRHL2
ENSBTAG00000000919	-2.82372	0.0237548	hes related family bHLH transcription factor with YRPW motif 2 [Source:HGNC Symbol;Acc:HGNC:4881]	HEY2
ENSBTAG00000009238	-3.23107	0.0388487	homeobox C6 [Source:HGNC Symbol;Acc:HGNC:5128]	HOXC6
ENSBTAG00000016867	2.79412	0.0115136	hydroxysteroid 17-beta dehydrogenase 3 [Source:HGNC Symbol;Acc:HGNC:5212]	HSD17B3
ENSBTAG00000013498	-4.03143	0.0457013	5-hydroxytryptamine receptor 2A [Source:HGNC Symbol;Acc:HGNC:5293]	HTR2A
ENSBTAG00000010976	-1.87692	0.0108504	KN motif and ankyrin repeat domains 1 [Source:HGNC Symbol;Acc:HGNC:19309]	KANK1
ENSBTAG00000008870	2.81356	0.0469722	Bos taurus potassium voltage-gated channel, delayed-rectifier, subfamily S, member 1 (KCNS1), mRNA. [Source:RefSeq mRNA;Acc:NM_001205884]	KCNS1
ENSBTAG00000016729	-4.21688	0.0301227	potassium sodium-activated channel subfamily T member 2 [Source:HGNC Symbol;Acc:HGNC:18866]	KCNT2
ENSBTAG00000020003	3.3008	0.0450512	kelch like family member 14 [Source:HGNC Symbol;Acc:HGNC:29266]	KLHL14
ENSBTAG00000016754	-4.97071	0.02581	kelch like family member 38 [Source:HGNC Symbol;Acc:HGNC:34435]	KLHL38
ENSBTAG00000009607	1.75063	0.0229941	LARGE xylosyl- and glucuronyltransferase 2 [Source:HGNC Symbol;Acc:HGNC:16522]	LARGE2
ENSBTAG00000012855	-5.43575	0.0453439	Bos taurus lipoprotein lipase (LPL), mRNA. [Source:RefSeq mRNA;Acc:NM_001075120]	LPL
ENSBTAG00000000066	-3.27217	0.00636878	leucine rich repeat neuronal 4 [Source:HGNC Symbol;Acc:HGNC:16208]	LRRN4
ENSBTAG00000003238	-3.6606	0.000306215	mesenchyme homeobox 2 [Source:HGNC Symbol;Acc:HGNC:7014]	MEOX2
ENSBTAG00000007611	-1.98047	0.0448708	nuclear receptor interacting protein 2 [Source:HGNC Symbol;Acc:HGNC:23078]	NRIP2
ENSBTAG00000009840	-1.4609	0.016824	olfactory receptor family 2 subfamily AE member 1 [Source:HGNC Symbol;Acc:HGNC:15087]	OR2AE1
ENSBTAG00000048098	1.79957	0.0397671	plakophilin 3 [Source:HGNC Symbol;Acc:HGNC:9025]	PKP3
ENSBTAG00000008307	2.677	0.0233641	phospholipase C eta 1 [Source:HGNC Symbol;Acc:HGNC:29185]	PLCH1
ENSBTAG00000013648	-1.20262	0.00102573	POU domain, class 6, transcription factor 2 [Source:RefSeq peptide;Acc:NP_001095516]	POU6F2
ENSBTAG00000006733	-2.09794	0.0136714	protein phosphatase 1 regulatory subunit 3A [Source:RefSeq peptide;Acc:NP_001192369]	PPP1R3A
ENSBTAG00000003089	1.84788	0.040596	rhophilin Rho GTPase binding protein 2 [Source:HGNC Symbol;Acc:HGNC:19974]	RHPN2
ENSBTAG00000003826	-2.07244	0.0218034	sodium voltage-gated channel beta subunit 1 [Source:HGNC Symbol;Acc:HGNC:10586]	SCN1B
ENSBTAG00000031351	3.80578	0.0473885	SEC14-like protein 4 [Source:RefSeq peptide;Acc:NP_001069233]	SEC14L4
ENSBTAG00000038810	2.96999	0.0180591	surfactant associated 2 [Source:HGNC Symbol;Acc:HGNC:18386]	SFTA2
ENSBTAG00000009583	-2.1909	0.000352238	solute carrier family 22 member 2 [Source:HGNC Symbol;Acc:HGNC:10966]	SLC22A2
ENSBTAG00000011271	-4.7212	2.94282e-05	sorting nexin 31 [Source:HGNC Symbol;Acc:HGNC:28605]	SNX31
ENSBTAG00000001346	-1.99554	0.0177184	stimulated by retinoic acid 8 [Source:HGNC Symbol;Acc:HGNC:30653]	STRA8
ENSBTAG00000013056	-1.38353	0.0201414	Sad1 and UNC84 domain containing 5 [Source:HGNC Symbol;Acc:HGNC:16252]	SUN5
ENSBTAG00000044012	-2.53734	0.00501698	transmembrane protein 196 [Source:HGNC Symbol;Acc:HGNC:22431]	TMEM196
ENSBTAG00000017740	-2.72847	0.0378977	tubulin alpha like 3 [Source:HGNC Symbol;Acc:HGNC:23534]	TUBAL3
ENSBTAG00000016389	2.77601	0.0467077	ubiquitin like 4B [Source:HGNC Symbol;Acc:HGNC:32309]	UBL4B
ENSBTAG00000006567	-6.49845	0.00112722	vasoactive intestinal peptide receptor 1 [Source:HGNC Symbol;Acc:HGNC:12694]	VIPR1
ENSBTAG00000012265	-1.88379	0.024907	von Willebrand factor precursor [Source:RefSeq peptide;Acc:NP_001192237]	VWF

## Sheet: Table S7
Supplementary Table S7. Endometrial genes differentially expressed between weeks 5 to 9 postpartum in dairy cows not-cycling at week 5 and cycling at week 9 (day 13 of the estrous cycle)
Ensembl_gene_id	log_fold_change^	BH_P-value	Gene_description	Gene_name
ENSBTAG00000046897	-0.723625	1.23945e-05	0	0
ENSBTAG00000023169	1.74021	5.84233e-05	0	0
ENSBTAG00000007392	6.95337	6.06707e-05	0	0
ENSBTAG00000005339	-1.11363	0.000139092	0	0
ENSBTAG00000005475	1.98075	0.000154235	0	0
ENSBTAG00000012317	2.25166	0.000185442	Purine nucleoside phosphorylase [Source:UniProtKB/Swiss-Prot;Acc:P55859]	0
ENSBTAG00000021119	7.14583	0.000294421	0	0
ENSBTAG00000046353	5.6679	0.000312055	0	0
ENSBTAG00000009902	2.63479	0.000371392	0	0
ENSBTAG00000027438	3.53135	0.000730916	0	0
ENSBTAG00000018082	2.34632	0.000732622	0	0
ENSBTAG00000037399	1.39948	0.00114895	0	0
ENSBTAG00000037932	1.40182	0.00115885	0	0
ENSBTAG00000003529	2.1233	0.0011934	0	0
ENSBTAG00000025920	4.37668	0.00120375	0	0
ENSBTAG00000021139	4.73247	0.00134357	0	0
ENSBTAG00000014518	-0.549887	0.00137971	60S ribosomal protein L9 [Source:UniProtKB/Swiss-Prot;Acc:Q3SYR7]	0
ENSBTAG00000047871	4.40601	0.00140784	0	0
ENSBTAG00000023411	4.4754	0.00154514	0	0
ENSBTAG00000005077	-2.25578	0.00166993	0	0
ENSBTAG00000018000	1.23428	0.00169233	0	0
ENSBTAG00000015061	5.27209	0.0017485	0	0
ENSBTAG00000005261	-3.04399	0.00176999	0	0
ENSBTAG00000020139	-0.643694	0.00183221	0	0
ENSBTAG00000015314	1.55312	0.00189358	0	0
ENSBTAG00000001794	-0.769146	0.00194272	60S ribosomal protein L36 [Source:UniProtKB/Swiss-Prot;Acc:Q3T171]	0
ENSBTAG00000047561	-1.16245	0.00196305	0	0
ENSBTAG00000038222	-1.84215	0.00208479	0	0
ENSBTAG00000031205	-1.07876	0.00208665	0	0
ENSBTAG00000008966	1.2955	0.0023163	0	0
ENSBTAG00000015072	-1.4959	0.00237073	0	0
ENSBTAG00000023338	2.32934	0.00238271	0	0
ENSBTAG00000012326	2.64735	0.00241125	0	0
ENSBTAG00000025595	-0.931221	0.00243832	0	0
ENSBTAG00000013264	-0.751807	0.00248383	40S ribosomal protein S24 [Source:UniProtKB/Swiss-Prot;Acc:Q56JU9]	0
ENSBTAG00000000560	-0.675944	0.00250508	0	0
ENSBTAG00000015176	3.21107	0.002588	0	0
ENSBTAG00000046283	5.23574	0.00289086	0	0
ENSBTAG00000011893	0.698738	0.0031739	0	0
ENSBTAG00000047830	1.23196	0.00331205	0	0
ENSBTAG00000017071	-3.74959	0.00381403	0	0
ENSBTAG00000048157	-2.02845	0.00386202	0	0
ENSBTAG00000046013	3.91801	0.00386941	0	0
ENSBTAG00000031082	-0.619749	0.00389855	0	0
ENSBTAG00000030164	-0.548765	0.00397994	0	0
ENSBTAG00000034674	8.69158	0.00410004	0	0
ENSBTAG00000038116	0.509871	0.00424253	0	0
ENSBTAG00000040070	2.35753	0.00429129	Secretoglobin family 1D member [Source:UniProtKB/Swiss-Prot;Acc:A0JNP2]	0
ENSBTAG00000046664	0.984328	0.00449098	0	0
ENSBTAG00000048275	3.29799	0.0046287	0	0
ENSBTAG00000018987	-0.40144	0.00464145	40S ribosomal protein S25 [Source:UniProtKB/Swiss-Prot;Acc:Q56JX5]	0
ENSBTAG00000048007	1.42645	0.00469671	0	0
ENSBTAG00000027772	-0.451415	0.00491553	40S ribosomal protein S25 [Source:UniProtKB/Swiss-Prot;Acc:Q56JX5]	0
ENSBTAG00000010158	-1.01777	0.00505728	carboxyl-terminal PDZ ligand of neuronal nitric oxide synthase protein [Source:RefSeq peptide;Acc:NP_001139691]	0
ENSBTAG00000011582	1.33467	0.0050816	serine incorporator 2 [Source:RefSeq peptide;Acc:NP_001030362]	0
ENSBTAG00000016391	-0.555055	0.00514706	0	0
ENSBTAG00000019494	-0.564019	0.0051685	0	0
ENSBTAG00000005349	-0.56256	0.00520768	60S ribosomal protein L27a [Source:UniProtKB/Swiss-Prot;Acc:Q56K03]	0
ENSBTAG00000016486	1.51464	0.00540723	0	0
ENSBTAG00000037613	0.802613	0.00561459	0	0
ENSBTAG00000014328	5.56134	0.0061968	0	0
ENSBTAG00000032631	3.16285	0.00622996	0	0
ENSBTAG00000002962	1.66155	0.00635499	0	0
ENSBTAG00000024715	2.35562	0.00647836	0	0
ENSBTAG00000008570	-0.574695	0.00682989	0	0
ENSBTAG00000005163	-1.85809	0.00705805	Protein S100-A1 [Source:UniProtKB/Swiss-Prot;Acc:P02639]	0
ENSBTAG00000017033	1.09363	0.00738577	lipolysis-stimulated lipoprotein receptor [Source:RefSeq peptide;Acc:NP_001076863]	0
ENSBTAG00000024648	-1.69797	0.00746674	0	0
ENSBTAG00000019246	0.947968	0.00751996	0	0
ENSBTAG00000030593	1.02886	0.00760019	0	0
ENSBTAG00000044125	3.77011	0.00761044	0	0
ENSBTAG00000047055	0.97998	0.00770672	0	0
ENSBTAG00000014467	1.6128	0.00776012	0	0
ENSBTAG00000016571	1.51745	0.00786238	Protein FAM234A [Source:UniProtKB/Swiss-Prot;Acc:Q2HJE5]	0
ENSBTAG00000040308	-0.575149	0.00787317	0	0
ENSBTAG00000004869	2.00533	0.0079054	Coxsackievirus and adenovirus receptor homolog [Source:UniProtKB/Swiss-Prot;Acc:Q8WMV3]	0
ENSBTAG00000039326	3.36563	0.00790561	0	0
ENSBTAG00000006986	2.32573	0.00816616	0	0
ENSBTAG00000044157	-1.48655	0.00837701	0	0
ENSBTAG00000021016	-0.442491	0.00853003	General transcription factor IIF subunit 1 [Source:UniProtKB/Swiss-Prot;Acc:Q5EA53]	0
ENSBTAG00000022902	-0.387987	0.00859461	60S ribosomal protein L17 [Source:UniProtKB/Swiss-Prot;Acc:Q3T025]	0
ENSBTAG00000023954	1.88573	0.00874241	0	0
ENSBTAG00000023806	2.54072	0.00874942	0	0
ENSBTAG00000018086	0.978662	0.00881667	TBC1 domain family member 10A [Source:RefSeq peptide;Acc:NP_001098444]	0
ENSBTAG00000019204	1.60282	0.00886102	0	0
ENSBTAG00000021446	-1.45017	0.00886674	0	0
ENSBTAG00000027930	-0.732231	0.00892604	0	0
ENSBTAG00000035081	1.17206	0.00906672	0	0
ENSBTAG00000024947	1.96857	0.00916027	0	0
ENSBTAG00000024984	0.723548	0.00932296	0	0
ENSBTAG00000011559	-0.877252	0.00976194	0	0
ENSBTAG00000046365	2.99578	0.00981616	0	0
ENSBTAG00000030333	-0.976781	0.010093	0	0
ENSBTAG00000007302	-6.71157	0.0100959	solute carrier family 2, facilitated glucose transporter member 5 [Source:RefSeq peptide;Acc:NP_001094512]	0
ENSBTAG00000047676	3.8581	0.0101116	0	0
ENSBTAG00000002026	-0.51	0.0106564	60S ribosomal protein L5 [Source:UniProtKB/Swiss-Prot;Acc:Q58DW5]	0
ENSBTAG00000048078	5.04872	0.0107686	0	0
ENSBTAG00000008564	2.76924	0.0108673	0	0
ENSBTAG00000045971	1.50967	0.0110916	0	0
ENSBTAG00000014718	3.7848	0.0111133	0	0
ENSBTAG00000037539	-2.24135	0.0113925	0	0
ENSBTAG00000014136	-0.592616	0.0115767	Fanconi anemia core complex-associated protein 20 [Source:UniProtKB/Swiss-Prot;Acc:A5PKK9]	0
ENSBTAG00000046587	3.76239	0.0116059	0	0
ENSBTAG00000030960	1.29281	0.0116654	0	0
ENSBTAG00000026141	1.81167	0.0116955	0	0
ENSBTAG00000001648	-0.528101	0.011832	0	0
ENSBTAG00000001753	-2.42909	0.0119851	0	0
ENSBTAG00000034323	-7.69514	0.0122937	solute carrier family 2, facilitated glucose transporter member 5 [Source:RefSeq peptide;Acc:NP_001094512]	0
ENSBTAG00000020908	-0.494924	0.0126964	Nucleosome assembly protein 1-like 1 [Source:UniProtKB/Swiss-Prot;Acc:A6H767]	0
ENSBTAG00000040046	2.12903	0.0128367	0	0
ENSBTAG00000047739	-0.612194	0.0131525	TSC22 domain family protein 1 [Source:UniProtKB/Swiss-Prot;Acc:Q3MHL6]	0
ENSBTAG00000033122	-0.837115	0.0132168	0	0
ENSBTAG00000048022	0.797167	0.0132873	0	0
ENSBTAG00000015377	-2.87734	0.0133326	0	0
ENSBTAG00000045677	3.64256	0.013445	0	0
ENSBTAG00000034360	-1.51904	0.0134578	Small EDRK-rich factor 1 [Source:UniProtKB/Swiss-Prot;Acc:Q32P76]	0
ENSBTAG00000019701	-0.507078	0.0135185	60S ribosomal protein L31 [Source:UniProtKB/Swiss-Prot;Acc:Q56JX3]	0
ENSBTAG00000015598	-0.923523	0.0136521	0	0
ENSBTAG00000045824	-3.10544	0.0137253	0	0
ENSBTAG00000012745	-0.732264	0.0137775	0	0
ENSBTAG00000015497	1.02033	0.0144235	0	0
ENSBTAG00000015139	2.19417	0.0151594	0	0
ENSBTAG00000011704	-2.29438	0.0154965	0	0
ENSBTAG00000013834	0.897894	0.0159468	0	0
ENSBTAG00000005448	2.37732	0.0159709	0	0
ENSBTAG00000013405	-0.323313	0.0169489	protein FAM92A1 [Source:RefSeq peptide;Acc:NP_001030519]	0
ENSBTAG00000003679	0.350733	0.0174001	Proteasomal ATPase-associated factor 1 [Source:UniProtKB/Swiss-Prot;Acc:Q148I1]	0
ENSBTAG00000010701	-0.553366	0.0174747	Nascent polypeptide-associated complex subunit alpha [Source:UniProtKB/Swiss-Prot;Acc:Q5E9A1]	0
ENSBTAG00000020499	-3.72493	0.0176359	0	0
ENSBTAG00000002648	-0.775802	0.0177039	0	0
ENSBTAG00000007454	-0.615472	0.01787	60S ribosomal protein L10 [Source:UniProtKB/Swiss-Prot;Acc:Q9XSI3]	0
ENSBTAG00000006655	3.45628	0.0182631	prolactin-inducible protein homolog precursor [Source:RefSeq peptide;Acc:NP_001074382]	0
ENSBTAG00000012081	-0.441069	0.0183814	0	0
ENSBTAG00000048106	2.72321	0.0185803	0	0
ENSBTAG00000026327	-0.836413	0.0186693	60S ribosomal protein L8 [Source:UniProtKB/Swiss-Prot;Acc:Q3T0S6]	0
ENSBTAG00000014423	-0.335001	0.019546	0	0
ENSBTAG00000047424	0.82232	0.0198936	cdc42-interacting protein 4 [Source:RefSeq peptide;Acc:NP_001074999]	0
ENSBTAG00000005140	1.37478	0.020108	0	0
ENSBTAG00000005211	-0.62378	0.0201978	60S ribosomal protein L4 [Source:UniProtKB/Swiss-Prot;Acc:Q58DW0]	0
ENSBTAG00000003560	-0.844547	0.0205846	0	0
ENSBTAG00000021941	4.23113	0.0212709	0	0
ENSBTAG00000014449	-0.721389	0.0214257	0	0
ENSBTAG00000038532	2.3293	0.0217274	Folate receptor alpha [Source:UniProtKB/Swiss-Prot;Acc:P02702]	0
ENSBTAG00000018218	3.44251	0.0217712	0	0
ENSBTAG00000019399	0.986798	0.0226219	connector enhancer of kinase suppressor of ras 1 [Source:RefSeq peptide;Acc:NP_001180094]	0
ENSBTAG00000038640	1.41714	0.0227683	0	0
ENSBTAG00000020733	-0.643522	0.0231701	40S ribosomal protein S15a [Source:UniProtKB/Swiss-Prot;Acc:Q76I82]	0
ENSBTAG00000046855	0.927105	0.0236165	0	0
ENSBTAG00000040347	-2.49832	0.0237789	0	0
ENSBTAG00000047975	-1.66854	0.0239976	0	0
ENSBTAG00000001845	1.90328	0.0244355	0	0
ENSBTAG00000040388	2.3858	0.024542	0	0
ENSBTAG00000009812	-4.94761	0.0257743	C-X-C motif chemokine 6 [Source:UniProtKB/Swiss-Prot;Acc:P80221]	0
ENSBTAG00000009517	1.9451	0.0259835	Acyl-CoA-binding protein [Source:UniProtKB/Swiss-Prot;Acc:P07107]	0
ENSBTAG00000011963	-0.676181	0.0261907	0	0
ENSBTAG00000039263	-1.14627	0.0265589	0	0
ENSBTAG00000031648	2.50004	0.0273722	0	0
ENSBTAG00000039794	1.63323	0.028006	Casein kinase I isoform beta [Source:UniProtKB/Swiss-Prot;Acc:P35507]	0
ENSBTAG00000038949	-0.367578	0.0280684	0	0
ENSBTAG00000010597	-0.688262	0.0280977	Gamma-glutamylcyclotransferase [Source:UniProtKB/Swiss-Prot;Acc:Q32LE4]	0
ENSBTAG00000000131	0.532184	0.0281572	0	0
ENSBTAG00000018189	-1.84598	0.0292179	0	0
ENSBTAG00000008583	-1.34529	0.0295406	0	0
ENSBTAG00000014215	-0.744678	0.0299176	0	0
ENSBTAG00000001751	-0.798406	0.0302859	0	0
ENSBTAG00000017441	-0.592496	0.0303714	0	0
ENSBTAG00000018800	-0.492043	0.0315871	0	0
ENSBTAG00000046693	-1.19312	0.0316313	0	0
ENSBTAG00000019253	-0.801088	0.0316892	60S ribosomal protein L36a [Source:UniProtKB/Swiss-Prot;Acc:Q3SZ59]	0
ENSBTAG00000002525	-0.407655	0.0326037	Leydig cell tumor 10 kDa protein homolog [Source:UniProtKB/Swiss-Prot;Acc:Q148I0]	0
ENSBTAG00000003205	-0.609785	0.0328179	60S ribosomal protein L35 [Source:UniProtKB/Swiss-Prot;Acc:Q3MHM7]	0
ENSBTAG00000022922	1.17469	0.0339964	0	0
ENSBTAG00000045743	-0.745763	0.0346341	0	0
ENSBTAG00000022204	-0.403474	0.0347971	0	0
ENSBTAG00000009774	0.964415	0.0348375	0	0
ENSBTAG00000005296	-0.646738	0.0355328	60S ribosomal protein L13a [Source:UniProtKB/Swiss-Prot;Acc:Q3SZ90]	0
ENSBTAG00000034952	-1.18403	0.0358579	0	0
ENSBTAG00000046687	1.18844	0.035917	0	0
ENSBTAG00000003280	1.45788	0.0362667	0	0
ENSBTAG00000008646	-0.503425	0.0362688	Multifunctional methyltransferase subunit TRM112-like protein [Source:UniProtKB/Swiss-Prot;Acc:Q2KIA2]	0
ENSBTAG00000026993	0.530033	0.036569	0	0
ENSBTAG00000019339	-0.524258	0.0367705	0	0
ENSBTAG00000007105	-0.577809	0.036778	0	0
ENSBTAG00000022227	1.25783	0.036808	Phospholipid scramblase 2 [Source:UniProtKB/Swiss-Prot;Acc:Q3ZBG9]	0
ENSBTAG00000015940	1.04062	0.0368895	0	0
ENSBTAG00000000417	0.410138	0.0370184	39S ribosomal protein L12, mitochondrial precursor [Source:RefSeq peptide;Acc:NP_963900]	0
ENSBTAG00000002960	0.560938	0.0370826	0	0
ENSBTAG00000030199	-1.06955	0.0387872	0	0
ENSBTAG00000035662	1.01004	0.0390576	0	0
ENSBTAG00000002001	1.19754	0.0392867	0	0
ENSBTAG00000039674	-1.54976	0.0395183	0	0
ENSBTAG00000037632	0.875161	0.0395195	0	0
ENSBTAG00000039946	0.886499	0.0397498	0	0
ENSBTAG00000010922	0.331107	0.0399248	Trafficking protein particle complex subunit 2 [Source:UniProtKB/Swiss-Prot;Acc:Q3T0F2]	0
ENSBTAG00000001852	1.40052	0.0403132	0	0
ENSBTAG00000013866	-0.396904	0.0407372	0	0
ENSBTAG00000003580	-1.65391	0.0415153	0	0
ENSBTAG00000009783	-0.563999	0.0419195	0	0
ENSBTAG00000012791	0.498139	0.0421247	Glutamyl-tRNA(Gln) amidotransferase subunit C, mitochondrial [Source:UniProtKB/Swiss-Prot;Acc:Q2KIF1]	0
ENSBTAG00000026657	-0.57671	0.0437418	Intraflagellar transport protein 27 homolog [Source:UniProtKB/Swiss-Prot;Acc:Q0VCN3]	0
ENSBTAG00000007696	0.350666	0.0439564	0	0
ENSBTAG00000037775	-1.38335	0.0441087	0	0
ENSBTAG00000034189	1.06697	0.0442951	0	0
ENSBTAG00000003512	4.03534	0.0446889	0	0
ENSBTAG00000001538	-0.593167	0.0448438	0	0
ENSBTAG00000008485	-0.407921	0.045026	0	0
ENSBTAG00000039212	-0.380905	0.0450577	Cytoplasmic tRNA 2-thiolation protein 1 [Source:UniProtKB/Swiss-Prot;Acc:Q0VC66]	0
ENSBTAG00000011366	2.42417	0.0452382	0	0
ENSBTAG00000047396	2.31243	0.0459028	0	0
ENSBTAG00000026748	2.24069	0.0466102	L-gulonolactone oxidase [Source:UniProtKB/Swiss-Prot;Acc:Q3ZC33]	0
ENSBTAG00000030927	1.69238	0.0470064	0	0
ENSBTAG00000026836	-1.71673	0.0470097	0	0
ENSBTAG00000046546	-1.6495	0.0471911	0	0
ENSBTAG00000008248	1.60053	0.0477137	0	0
ENSBTAG00000014721	-6.03768	0.0483358	0	0
ENSBTAG00000007058	0.760262	0.0488356	0	0
ENSBTAG00000026909	-0.633709	0.0489045	0	0
ENSBTAG00000004291	-0.943723	0.0349977	septin 6 [Source:HGNC Symbol;Acc:HGNC:15848]	42984
ENSBTAG00000022461	-0.511757	0.00566854	septin-10 [Source:RefSeq peptide;Acc:NP_001039641]	42988
ENSBTAG00000018137	-2.55683	0.0270415	alpha-2-macroglobulin [Source:HGNC Symbol;Acc:HGNC:7]	A2M
ENSBTAG00000026497	-1.57657	0.0162352	alpha 1,4-galactosyltransferase (P blood group) [Source:HGNC Symbol;Acc:HGNC:18149]	A4GALT
ENSBTAG00000001451	-1.719	0.0120387	alpha-1,4-N-acetylglucosaminyltransferase [Source:HGNC Symbol;Acc:HGNC:17968]	A4GNT
ENSBTAG00000017053	0.976292	0.0173985	ATP binding cassette subfamily B member 10 [Source:HGNC Symbol;Acc:HGNC:41]	ABCB10
ENSBTAG00000021090	1.68253	0.0019224	multidrug resistance-associated protein 1 [Source:RefSeq peptide;Acc:NP_776648]	ABCC1
ENSBTAG00000010858	3.46991	0.0133351	ATP binding cassette subfamily C member 11 [Source:HGNC Symbol;Acc:HGNC:14639]	ABCC11
ENSBTAG00000020070	1.19309	0.0187508	ATP binding cassette subfamily C member 3 [Source:HGNC Symbol;Acc:HGNC:54]	ABCC3
ENSBTAG00000000983	1.15813	0.0365232	ATP-binding cassette sub-family C member 8 [Source:RefSeq peptide;Acc:NP_001192539]	ABCC8
ENSBTAG00000020551	1.41973	0.013655	ATP binding cassette subfamily D member 1 [Source:HGNC Symbol;Acc:HGNC:61]	ABCD1
ENSBTAG00000021272	1.53423	0.0475534	ATP-binding cassette sub-family G member 1 [Source:RefSeq peptide;Acc:NP_001192457]	ABCG1
ENSBTAG00000007077	2.40938	0.004314	abhydrolase domain containing 1 [Source:HGNC Symbol;Acc:HGNC:17553]	ABHD1
ENSBTAG00000000578	0.595795	0.0137	abhydrolase domain containing 16A [Source:HGNC Symbol;Acc:HGNC:13921]	ABHD16A
ENSBTAG00000032951	1.1572	0.00154099	abhydrolase domain containing 17C [Source:HGNC Symbol;Acc:HGNC:26925]	ABHD17C
ENSBTAG00000016615	1.19652	0.0046287	abhydrolase domain containing 6 [Source:HGNC Symbol;Acc:HGNC:21398]	ABHD6
ENSBTAG00000004899	1.06632	0.028492	actin binding LIM protein 1 [Source:HGNC Symbol;Acc:HGNC:78]	ABLIM1
ENSBTAG00000017567	1.60899	0.0180243	acetyl-CoA carboxylase alpha [Source:HGNC Symbol;Acc:HGNC:84]	ACACA
ENSBTAG00000003072	1.04213	0.00647359	acyl-CoA dehydrogenase, very long chain [Source:HGNC Symbol;Acc:HGNC:92]	ACADVL
ENSBTAG00000008039	5.1093	0.000150428	aminocarboxymuconate semialdehyde decarboxylase [Source:HGNC Symbol;Acc:HGNC:19288]	ACMSD
ENSBTAG00000006429	0.795225	0.0419265	aconitase 2 [Source:HGNC Symbol;Acc:HGNC:118]	ACO2
ENSBTAG00000002843	0.761707	0.00696223	acyl-CoA thioesterase 4 [Source:RefSeq peptide;Acc:NP_001092411]	ACOT4
ENSBTAG00000020371	1.10111	0.0265904	acyl-CoA thioesterase 8 [Source:HGNC Symbol;Acc:HGNC:15919]	ACOT8
ENSBTAG00000030174	1.15462	0.0379554	peroxisomal acyl-coenzyme A oxidase 1 [Source:RefSeq peptide;Acc:NP_001030366]	ACOX1
ENSBTAG00000004281	2.33995	0.00339642	acetyl-coenzyme A synthetase 2-like, mitochondrial [Source:RefSeq peptide;Acc:NP_777171]	ACSS1
ENSBTAG00000013303	1.4907	0.00988813	acyl-CoA synthetase short-chain family member 2 [Source:HGNC Symbol;Acc:HGNC:15814]	ACSS2
ENSBTAG00000018694	1.34646	0.0101116	acyl-CoA synthetase short-chain family member 3 [Source:HGNC Symbol;Acc:HGNC:24723]	ACSS3
ENSBTAG00000008295	-1.49218	0.00106882	actin like 6B [Source:HGNC Symbol;Acc:HGNC:160]	ACTL6B
ENSBTAG00000018255	-1.3299	0.0361356	actinin alpha 1 [Source:HGNC Symbol;Acc:HGNC:163]	ACTN1
ENSBTAG00000019337	2.41395	0.019907	activin receptor type-1C precursor [Source:RefSeq peptide;Acc:NP_001179808]	ACVR1C
ENSBTAG00000013992	1.47697	0.0124241	acylphosphatase 1 [Source:HGNC Symbol;Acc:HGNC:179]	ACYP1
ENSBTAG00000014476	-0.537705	0.0313638	adenosine deaminase like [Source:HGNC Symbol;Acc:HGNC:31853]	ADAL
ENSBTAG00000012444	3.48928	0.0038863	ADAM metallopeptidase domain 12 [Source:HGNC Symbol;Acc:HGNC:190]	ADAM12
ENSBTAG00000000706	1.23505	0.00845937	ADAM metallopeptidase with thrombospondin type 1 motif 1 [Source:HGNC Symbol;Acc:HGNC:217]	ADAMTS1
ENSBTAG00000001010	-4.9583	0.000206423	ADAM metallopeptidase with thrombospondin type 1 motif 18 [Source:HGNC Symbol;Acc:HGNC:17110]	ADAMTS18
ENSBTAG00000015335	2.38651	0.00687134	adhesion G protein-coupled receptor B3 [Source:HGNC Symbol;Acc:HGNC:945]	ADGRB3
ENSBTAG00000037687	1.84337	0.0261907	adhesion G protein-coupled receptor F2 [Source:HGNC Symbol;Acc:HGNC:18991]	ADGRF2
ENSBTAG00000000576	-2.28007	0.00737795	adhesion G protein-coupled receptor G2 [Source:HGNC Symbol;Acc:HGNC:4516]	ADGRG2
ENSBTAG00000019813	-1.10699	0.0429276	adiponectin, C1Q and collagen domain containing [Source:HGNC Symbol;Acc:HGNC:13633]	ADIPOQ
ENSBTAG00000009050	1.29493	0.017635	adiponectin receptor 2 [Source:HGNC Symbol;Acc:HGNC:24041]	ADIPOR2
ENSBTAG00000040253	-2.25833	0.0126594	adrenoceptor alpha 1B [Source:HGNC Symbol;Acc:HGNC:278]	ADRA1B
ENSBTAG00000018488	1.02672	0.00228369	AF4/FMR2 family member 1 [Source:HGNC Symbol;Acc:HGNC:7135]	AFF1
ENSBTAG00000007125	4.0182	0.00653027	arylformamidase [Source:HGNC Symbol;Acc:HGNC:20910]	AFMID
ENSBTAG00000000713	0.832792	0.0163316	arf-GAP domain and FG repeat-containing protein 2 [Source:RefSeq peptide;Acc:NP_001193651]	AGFG2
ENSBTAG00000007668	-1.22025	0.037083	1-acylglycerol-3-phosphate O-acyltransferase 4 [Source:HGNC Symbol;Acc:HGNC:20885]	AGPAT4
ENSBTAG00000001257	1.6744	0.049811	ATP/GTP binding protein 1 [Source:HGNC Symbol;Acc:HGNC:17258]	AGTPBP1
ENSBTAG00000005797	-2.47941	0.0116532	alanine-glyoxylate aminotransferase [Source:HGNC Symbol;Acc:HGNC:341]	AGXT
ENSBTAG00000006838	0.90545	0.000441582	apoptosis inducing factor mitochondria associated 1 [Source:HGNC Symbol;Acc:HGNC:8768]	AIFM1
ENSBTAG00000038132	2.69473	0.00183428	apoptosis inducing factor, mitochondria associated 3 [Source:HGNC Symbol;Acc:HGNC:26398]	AIFM3
ENSBTAG00000010478	-0.390094	0.0430698	aryl hydrocarbon receptor interacting protein [Source:HGNC Symbol;Acc:HGNC:358]	AIP
ENSBTAG00000017147	0.572886	0.0110018	adenylate kinase 3 [Source:HGNC Symbol;Acc:HGNC:17376]	AK3
ENSBTAG00000007442	1.19539	0.0439564	A-kinase anchoring protein 9 [Source:HGNC Symbol;Acc:HGNC:379]	AKAP9
ENSBTAG00000016250	0.819605	0.018998	AKT-interacting protein [Source:RefSeq peptide;Acc:NP_001193250]	AKTIP
ENSBTAG00000009125	-1.09013	0.036269	aldehyde dehydrogenase 1 family member A3 [Source:HGNC Symbol;Acc:HGNC:409]	ALDH1A3
ENSBTAG00000003617	0.594215	0.0227497	alkB homolog 4, lysine demethylase [Source:HGNC Symbol;Acc:HGNC:21900]	ALKBH4
ENSBTAG00000021933	1.94636	0.0201421	arachidonate 12-lipoxygenase, 12S type [Source:HGNC Symbol;Acc:HGNC:429]	ALOX12
ENSBTAG00000008951	2.0972	0.00337699	alkaline phosphatase, liver/bone/kidney [Source:HGNC Symbol;Acc:HGNC:438]	ALPL
ENSBTAG00000007395	1.71595	0.0235269	ALS2, alsin Rho guanine nucleotide exchange factor [Source:HGNC Symbol;Acc:HGNC:443]	ALS2
ENSBTAG00000017812	1.79213	0.0495082	ALS2 C-terminal like [Source:HGNC Symbol;Acc:HGNC:20605]	ALS2CL
ENSBTAG00000021813	1.69896	0.00642518	alpha-methylacyl-CoA racemase [Source:HGNC Symbol;Acc:HGNC:451]	AMACR
ENSBTAG00000003798	0.613785	0.0478658	E3 ubiquitin-protein ligase AMFR [Source:RefSeq peptide;Acc:NP_001039439]	AMFR
ENSBTAG00000008089	0.984033	0.0277521	AMMECR1 like [Source:HGNC Symbol;Acc:HGNC:28658]	AMMECR1L
ENSBTAG00000011034	-1.18457	0.0255525	angiopoietin 2 [Source:HGNC Symbol;Acc:HGNC:485]	ANGPT2
ENSBTAG00000015340	3.42311	0.0336181	angiopoietin like 7 [Source:HGNC Symbol;Acc:HGNC:24078]	ANGPTL7
ENSBTAG00000013368	2.1796	0.00282139	ankyrin repeat domain 22 [Source:HGNC Symbol;Acc:HGNC:28321]	ANKRD22
ENSBTAG00000008288	1.17607	0.00220122	ankyrin repeat domain-containing protein 26 [Source:RefSeq peptide;Acc:NP_001107239]	ANKRD26
ENSBTAG00000011337	4.21331	0.000186831	ankyrin repeat domain 33B [Source:HGNC Symbol;Acc:HGNC:35240]	ANKRD33B
ENSBTAG00000018453	2.48972	0.010253	ankyrin repeat domain 37 [Source:HGNC Symbol;Acc:HGNC:29593]	ANKRD37
ENSBTAG00000009997	-1.91872	0.00721037	anoctamin 1 [Source:HGNC Symbol;Acc:HGNC:21625]	ANO1
ENSBTAG00000012246	-1.82184	0.0206034	anoctamin 2 [Source:HGNC Symbol;Acc:HGNC:1183]	ANO2
ENSBTAG00000021855	1.45899	0.0310222	anoctamin-3 [Source:RefSeq peptide;Acc:NP_001178244]	ANO3
ENSBTAG00000004944	-3.9045	0.00720698	annexin A10 [Source:HGNC Symbol;Acc:HGNC:534]	ANXA10
ENSBTAG00000015304	1.50575	0.0159604	annexin A9 [Source:HGNC Symbol;Acc:HGNC:547]	ANXA9
ENSBTAG00000005419	-2.92951	0.0381108	amine oxidase, copper containing 1 [Source:HGNC Symbol;Acc:HGNC:80]	AOC1
ENSBTAG00000026812	-10.0606	0.000158908	aldehyde oxidase 2 [Source:RefSeq peptide;Acc:NP_001268847]	AOX2
ENSBTAG00000013329	-0.592778	0.0176395	adaptor related protein complex 1 mu 1 subunit [Source:HGNC Symbol;Acc:HGNC:13667]	AP1M1
ENSBTAG00000008877	3.2707	0.00630284	amyloid beta precursor protein binding family A member 1 [Source:HGNC Symbol;Acc:HGNC:578]	APBA1
ENSBTAG00000010641	1.27558	0.0106536	aph-1 homolog B, gamma-secretase subunit [Source:HGNC Symbol;Acc:HGNC:24080]	APH1B
ENSBTAG00000004278	1.41998	0.00314421	adipocyte plasma membrane associated protein [Source:HGNC Symbol;Acc:HGNC:13238]	APMAP
ENSBTAG00000002258	1.6609	0.0328694	Apolipoprotein A-I Proapolipoprotein A-I Truncated apolipoprotein A-I [Source:UniProtKB/Swiss-Prot;Acc:P15497]	APOA1
ENSBTAG00000021790	0.411222	0.0278401	apolipoprotein O like [Source:HGNC Symbol;Acc:HGNC:24009]	APOOL
ENSBTAG00000000745	-1.34548	0.0182482	aquaporin 1 (Colton blood group) [Source:HGNC Symbol;Acc:HGNC:633]	AQP1
ENSBTAG00000019037	4.24412	0.000684401	Bos taurus aquaporin 4 (AQP4), transcript variant 1, mRNA. [Source:RefSeq mRNA;Acc:NM_001317792]	AQP4
ENSBTAG00000016069	1.10908	0.0216473	ADP ribosylation factor 4 [Source:HGNC Symbol;Acc:HGNC:655]	ARF4
ENSBTAG00000002531	1.32336	0.0436446	Rho GTPase activating protein 10 [Source:HGNC Symbol;Acc:HGNC:26099]	ARHGAP10
ENSBTAG00000027151	0.956391	0.00923087	rho GTPase-activating protein 26 [Source:RefSeq peptide;Acc:NP_001192451]	ARHGAP26
ENSBTAG00000004423	-1.34733	0.00854134	Rho GTPase activating protein 42 [Source:HGNC Symbol;Acc:HGNC:26545]	ARHGAP42
ENSBTAG00000021938	1.99666	0.0178671	Rho GTPase activating protein 44 [Source:HGNC Symbol;Acc:HGNC:29096]	ARHGAP44
ENSBTAG00000006039	1.43394	0.0061878	Rho GDP dissociation inhibitor beta [Source:HGNC Symbol;Acc:HGNC:679]	ARHGDIB
ENSBTAG00000015419	2.47161	0.00148856	Rho guanine nucleotide exchange factor 37 [Source:HGNC Symbol;Acc:HGNC:34430]	ARHGEF37
ENSBTAG00000001815	1.25843	0.0292413	Rho guanine nucleotide exchange factor 5 [Source:HGNC Symbol;Acc:HGNC:13209]	ARHGEF5
ENSBTAG00000019834	0.726887	0.00206204	ADP ribosylation factor like GTPase 15 [Source:HGNC Symbol;Acc:HGNC:25945]	ARL15
ENSBTAG00000016847	2.698	0.00906234	ADP ribosylation factor like GTPase 4D [Source:HGNC Symbol;Acc:HGNC:656]	ARL4D
ENSBTAG00000010877	1.84328	0.0111161	armadillo repeat containing 12 [Source:HGNC Symbol;Acc:HGNC:21099]	ARMC12
ENSBTAG00000014799	0.563812	0.00175175	armadillo repeat containing 7 [Source:HGNC Symbol;Acc:HGNC:26168]	ARMC7
ENSBTAG00000004098	-0.598785	0.0470606	acidic residue methyltransferase 1 [Source:HGNC Symbol;Acc:HGNC:17872]	ARMT1
ENSBTAG00000012147	0.923697	0.0144972	arrestin domain containing 1 [Source:HGNC Symbol;Acc:HGNC:28633]	ARRDC1
ENSBTAG00000016053	1.75799	0.0298366	arylsulfatase A [Source:HGNC Symbol;Acc:HGNC:713]	ARSA
ENSBTAG00000011257	0.930294	0.0119351	N-acylsphingosine amidohydrolase 1 [Source:HGNC Symbol;Acc:HGNC:735]	ASAH1
ENSBTAG00000002058	-0.284847	0.0418549	anti-silencing function 1A histone chaperone [Source:HGNC Symbol;Acc:HGNC:20995]	ASF1A
ENSBTAG00000007762	-2.41368	0.0297125	acid sensing ion channel subunit 3 [Source:HGNC Symbol;Acc:HGNC:101]	ASIC3
ENSBTAG00000014312	-0.697003	0.0398537	atlastin GTPase 1 [Source:HGNC Symbol;Acc:HGNC:11231]	ATL1
ENSBTAG00000016305	3.83117	0.00580718	ATPase 13A4 [Source:HGNC Symbol;Acc:HGNC:25422]	ATP13A4
ENSBTAG00000018657	4.81383	2.86329e-05	ATPase 13A5 [Source:HGNC Symbol;Acc:HGNC:31789]	ATP13A5
ENSBTAG00000001246	1.19493	0.00860302	sodium/potassium-transporting ATPase subunit alpha-1 [Source:RefSeq peptide;Acc:NP_001070266]	ATP1A1
ENSBTAG00000002688	1.23712	0.0435616	ATPase Na+/K+ transporting subunit beta 1 [Source:HGNC Symbol;Acc:HGNC:804]	ATP1B1
ENSBTAG00000013680	3.99195	0.00107245	ATPase Na+/K+ transporting subunit beta 2 [Source:HGNC Symbol;Acc:HGNC:805]	ATP1B2
ENSBTAG00000004263	2.90621	0.00941085	ATPase H+ transporting V0 subunit a4 [Source:HGNC Symbol;Acc:HGNC:866]	ATP6V0A4
ENSBTAG00000018889	0.337427	0.0259119	ATPase H+ transporting V0 subunit b [Source:HGNC Symbol;Acc:HGNC:861]	ATP6V0B
ENSBTAG00000021092	-2.45782	0.0357035	ATPase H+ transporting V0 subunit d2 [Source:HGNC Symbol;Acc:HGNC:18266]	ATP6V0D2
ENSBTAG00000019890	-3.26953	0.00522833	ATPase H+ transporting V1 subunit G3 [Source:HGNC Symbol;Acc:HGNC:18265]	ATP6V1G3
ENSBTAG00000005738	1.5069	0.0353103	ATPase phospholipid transporting 8B1 [Source:HGNC Symbol;Acc:HGNC:3706]	ATP8B1
ENSBTAG00000007962	1.24599	0.0470307	ATPase phospholipid transporting 9A (putative) [Source:HGNC Symbol;Acc:HGNC:13540]	ATP9A
ENSBTAG00000030162	-1.10494	0.0455374	axin 2 [Source:HGNC Symbol;Acc:HGNC:904]	AXIN2
ENSBTAG00000013750	0.518393	0.0172568	beta-1,3-N-acetylgalactosaminyltransferase 2 [Source:HGNC Symbol;Acc:HGNC:28596]	B3GALNT2
ENSBTAG00000019859	-1.64144	0.0137743	beta-1,3-galactosyltransferase 2 [Source:HGNC Symbol;Acc:HGNC:917]	B3GALT2
ENSBTAG00000033412	-0.741781	0.0185391	beta 3-glucosyltransferase [Source:HGNC Symbol;Acc:HGNC:20207]	B3GLCT
ENSBTAG00000009864	2.54426	0.00794689	beta-1,4-N-acetyl-galactosaminyltransferase 2 [Source:HGNC Symbol;Acc:HGNC:24136]	B4GALNT2
ENSBTAG00000023452	-0.761972	0.0295907	B9 protein domain 2 [Source:HGNC Symbol;Acc:HGNC:28636]	B9D2
ENSBTAG00000013641	1.21301	0.00551972	BCL2 associated athanogene 3 [Source:HGNC Symbol;Acc:HGNC:939]	BAG3
ENSBTAG00000019181	1.21122	0.0175967	BAI1 associated protein 2 like 1 [Source:HGNC Symbol;Acc:HGNC:21649]	BAIAP2L1
ENSBTAG00000015290	3.07209	0.0458523	BAI1 associated protein 2 like 2 [Source:HGNC Symbol;Acc:HGNC:26203]	BAIAP2L2
ENSBTAG00000033690	-1.07621	0.0324732	BRCA1-associated RING domain protein 1 [Source:RefSeq peptide;Acc:NP_001179630]	BARD1
ENSBTAG00000025405	-1.55484	0.0226433	basic leucine zipper ATF-like transcription factor [Source:HGNC Symbol;Acc:HGNC:958]	BATF
ENSBTAG00000012002	-0.626368	0.0269248	BCAR1, Cas family scaffolding protein [Source:HGNC Symbol;Acc:HGNC:971]	BCAR1
ENSBTAG00000002663	1.27851	0.0191194	BCAS3, microtubule associated cell migration factor [Source:HGNC Symbol;Acc:HGNC:14347]	BCAS3
ENSBTAG00000013825	3.98613	0.00260188	branched chain amino acid transaminase 1 [Source:HGNC Symbol;Acc:HGNC:976]	BCAT1
ENSBTAG00000006526	1.12124	0.00192386	BCL2 like 1 [Source:HGNC Symbol;Acc:HGNC:992]	BCL2L1
ENSBTAG00000001026	1.08001	0.00613009	beta-carotene oxygenase 1 [Source:HGNC Symbol;Acc:HGNC:13815]	BCO1
ENSBTAG00000020566	0.505312	0.0212108	BCR, RhoGEF and GTPase activating protein [Source:HGNC Symbol;Acc:HGNC:1014]	BCR
ENSBTAG00000017716	1.48031	0.00368554	brain enriched guanylate kinase associated [Source:HGNC Symbol;Acc:HGNC:24163]	BEGAIN
ENSBTAG00000020800	1.19823	0.0172407	BEN domain containing 7 [Source:HGNC Symbol;Acc:HGNC:23514]	BEND7
ENSBTAG00000021521	1.18775	0.0273473	bifunctional apoptosis regulator [Source:HGNC Symbol;Acc:HGNC:17613]	BFAR
ENSBTAG00000003696	1.30021	0.00449085	BICD family like cargo adaptor 1 [Source:HGNC Symbol;Acc:HGNC:28095]	BICDL1
ENSBTAG00000019920	2.27658	0.00041021	BICD family like cargo adaptor 2 [Source:HGNC Symbol;Acc:HGNC:33584]	BICDL2
ENSBTAG00000004138	0.59521	0.00282789	BRD4 interacting chromatin remodelling complex associated protein [Source:HGNC Symbol;Acc:HGNC:4332]	BICRA
ENSBTAG00000005470	0.302092	0.0441285	bridging integrator 3 [Source:HGNC Symbol;Acc:HGNC:1054]	BIN3
ENSBTAG00000021358	1.88937	0.000112449	B-cell linker [Source:HGNC Symbol;Acc:HGNC:14211]	BLNK
ENSBTAG00000015362	-3.29908	0.0312943	bone morphogenetic protein 7 [Source:HGNC Symbol;Acc:HGNC:1074]	BMP7
ENSBTAG00000015724	6.08673	0.00154775	BPI fold containing family B member 1 [Source:HGNC Symbol;Acc:HGNC:16108]	BPIFB1
ENSBTAG00000015936	-3.40542	0.00283631	BMP/retinoic acid inducible neural specific 1 [Source:HGNC Symbol;Acc:HGNC:2687]	BRINP1
ENSBTAG00000018400	0.66672	0.00994881	breast cancer metastasis-suppressor 1 like [Source:HGNC Symbol;Acc:HGNC:20512]	BRMS1L
ENSBTAG00000044155	1.6291	0.00780468	B-box and SPRY domain containing [Source:HGNC Symbol;Acc:HGNC:18232]	BSPRY
ENSBTAG00000008819	3.71652	0.0055931	BTB/POZ domain-containing protein 16 [Source:RefSeq peptide;Acc:NP_001033220]	BTBD16
ENSBTAG00000019129	0.608798	0.0131996	biotinidase [Source:HGNC Symbol;Acc:HGNC:1122]	BTD
ENSBTAG00000010012	-0.38577	0.0251682	basic transcription factor 3 [Source:HGNC Symbol;Acc:HGNC:1125]	BTF3
ENSBTAG00000017913	-0.427772	0.0353947	BUB3, mitotic checkpoint protein [Source:HGNC Symbol;Acc:HGNC:1151]	BUB3
ENSBTAG00000011587	4.00734	0.000417504	chromosome 10 open reading frame 90 [Source:HGNC Symbol;Acc:HGNC:26563]	C10orf90
ENSBTAG00000008661	-1.54512	0.0183407	chromosome 11 open reading frame 52 [Source:HGNC Symbol;Acc:HGNC:30531]	C11orf52
ENSBTAG00000020503	-0.577765	0.0204885	chromosome 12 open reading frame 65 [Source:HGNC Symbol;Acc:HGNC:26784]	C12orf65
ENSBTAG00000011987	3.15863	0.00261341	chromosome 14 open reading frame 1 [Source:HGNC Symbol;Acc:HGNC:1187]	C14orf1
ENSBTAG00000021021	1.20336	0.00747349	chromosome 15 open reading frame 39 [Source:HGNC Symbol;Acc:HGNC:24497]	C15orf39
ENSBTAG00000013774	-0.631902	0.0393262	chromosome 15 open reading frame 52 [Source:HGNC Symbol;Acc:HGNC:33488]	C15orf52
ENSBTAG00000025803	-0.457916	0.0205538	chromosome 15 open reading frame 59 [Source:HGNC Symbol;Acc:HGNC:33753]	C15orf59
ENSBTAG00000009314	-2.54396	0.028384	chromosome 1 open reading frame 168 [Source:HGNC Symbol;Acc:HGNC:27295]	C1orf168
ENSBTAG00000021079	1.60482	0.000804059	chromosome 1 open reading frame 210 [Source:HGNC Symbol;Acc:HGNC:28755]	C1orf210
ENSBTAG00000015190	1.33401	0.00476798	uncharacterized protein C18orf8 homolog [Source:RefSeq peptide;Acc:NP_001192399]	C24H18orf8
ENSBTAG00000026710	2.31213	0.00495957	chromosome 2 open reading frame 72 [Source:HGNC Symbol;Acc:HGNC:27418]	C2orf72
ENSBTAG00000012888	2.08477	0.0436384	chromosome 2 open reading frame 80 [Source:HGNC Symbol;Acc:HGNC:34352]	C2orf80
ENSBTAG00000012210	-6.76408	0.00269582	complement C5a anaphylatoxin precursor [Source:RefSeq peptide;Acc:NP_001160088]	C5
ENSBTAG00000037735	2.17203	0.015366	complement component 5a receptor 2 [Source:HGNC Symbol;Acc:HGNC:4527]	C5AR2
ENSBTAG00000009472	0.656654	0.00800651	chromosome 7 open reading frame 25 [Source:HGNC Symbol;Acc:HGNC:21703]	C7orf25
ENSBTAG00000022588	3.53201	0.00017193	chromosome 8 open reading frame 34 [Source:HGNC Symbol;Acc:HGNC:30905]	C8orf34
ENSBTAG00000044004	2.74057	0.00035307	chromosome 9 open reading frame 84 [Source:HGNC Symbol;Acc:HGNC:26535]	C9orf84
ENSBTAG00000015214	-3.82283	0.00976429	carbonic anhydrase 3 [Source:HGNC Symbol;Acc:HGNC:1374]	CA3
ENSBTAG00000000589	3.25642	0.047422	calcium voltage-gated channel auxiliary subunit gamma 4 [Source:HGNC Symbol;Acc:HGNC:1408]	CACNG4
ENSBTAG00000001107	-0.392592	0.0284247	calcyclin binding protein [Source:HGNC Symbol;Acc:HGNC:30423]	CACYBP
ENSBTAG00000000977	-0.789378	0.0449671	cell adhesion molecule 1 [Source:HGNC Symbol;Acc:HGNC:5951]	CADM1
ENSBTAG00000005110	1.06724	0.0036916	calcium dependent secretion activator 2 [Source:HGNC Symbol;Acc:HGNC:16018]	CADPS2
ENSBTAG00000015924	5.91131	0.0172232	calbindin 1 [Source:HGNC Symbol;Acc:HGNC:1434]	CALB1
ENSBTAG00000020087	2.16435	0.000384144	calcium/calmodulin dependent protein kinase II alpha [Source:HGNC Symbol;Acc:HGNC:1460]	CAMK2A
ENSBTAG00000012653	4.89538	0.00336692	calcium/calmodulin dependent protein kinase II beta [Source:HGNC Symbol;Acc:HGNC:1461]	CAMK2B
ENSBTAG00000009156	-0.884037	0.0397709	calcium/calmodulin dependent protein kinase II inhibitor 1 [Source:HGNC Symbol;Acc:HGNC:24190]	CAMK2N1
ENSBTAG00000032519	-0.459813	0.0370239	calmodulin-lysine N-methyltransferase [Source:HGNC Symbol;Acc:HGNC:26276]	CAMKMT
ENSBTAG00000008946	-0.903531	0.00570153	calpain 13 [Source:HGNC Symbol;Acc:HGNC:16663]	CAPN13
ENSBTAG00000000828	-2.89868	0.00702774	calpain 6 [Source:HGNC Symbol;Acc:HGNC:1483]	CAPN6
ENSBTAG00000003600	-2.73452	0.000352868	calpain 8 [Source:HGNC Symbol;Acc:HGNC:1485]	CAPN8
ENSBTAG00000010665	1.2657	0.0499704	cerebellin-3 precursor [Source:RefSeq peptide;Acc:NP_001073071]	CBLN3
ENSBTAG00000008723	-1.62434	0.0187978	collagen and calcium binding EGF domains 1 [Source:HGNC Symbol;Acc:HGNC:29426]	CCBE1
ENSBTAG00000006726	3.16422	0.00443215	coiled-coil domain containing 102B [Source:HGNC Symbol;Acc:HGNC:26295]	CCDC102B
ENSBTAG00000004604	-0.582629	0.0210601	coiled-coil domain containing 124 [Source:HGNC Symbol;Acc:HGNC:25171]	CCDC124
ENSBTAG00000033221	1.6054	0.0325564	coiled-coil domain containing 152 [Source:HGNC Symbol;Acc:HGNC:34438]	CCDC152
ENSBTAG00000010793	-1.22388	0.0314371	coiled-coil domain containing 80 [Source:HGNC Symbol;Acc:HGNC:30649]	CCDC80
ENSBTAG00000011132	-1.93536	0.00224212	coiled-coil domain containing 83 [Source:HGNC Symbol;Acc:HGNC:28535]	CCDC83
ENSBTAG00000008832	1.17047	0.0360301	C-C motif chemokine ligand 1 [Source:HGNC Symbol;Acc:HGNC:10609]	CCL1
ENSBTAG00000037811	-2.23717	0.0305462	C-C motif chemokine ligand 2 [Source:HGNC Symbol;Acc:HGNC:10618]	CCL2
ENSBTAG00000010161	-4.79281	0.0183819	C-C motif chemokine 21 precursor [Source:RefSeq peptide;Acc:NP_001033165]	CCL21
ENSBTAG00000005581	0.771305	0.0212108	C-C motif chemokine 25 precursor [Source:RefSeq peptide;Acc:NP_001040034]	CCL25
ENSBTAG00000047594	-3.75645	0.0410754	cyclin O [Source:HGNC Symbol;Acc:HGNC:18576]	CCNO
ENSBTAG00000005861	1.62691	0.047413	cyclin T1 [Source:HGNC Symbol;Acc:HGNC:1599]	CCNT1
ENSBTAG00000031439	0.944433	0.0394292	cell division cycle 14A [Source:HGNC Symbol;Acc:HGNC:1718]	CDC14A
ENSBTAG00000008436	-1.30457	0.0430598	cell division cycle 25B [Source:HGNC Symbol;Acc:HGNC:1726]	CDC25B
ENSBTAG00000023736	-2.47343	0.000231181	CDC42 effector protein 3 [Source:HGNC Symbol;Acc:HGNC:16943]	CDC42EP3
ENSBTAG00000016307	-0.462815	0.00762623	cell division cycle 7 [Source:HGNC Symbol;Acc:HGNC:1745]	CDC7
ENSBTAG00000012482	2.18905	0.000583626	CUB domain containing protein 1 [Source:HGNC Symbol;Acc:HGNC:24357]	CDCP1
ENSBTAG00000011046	1.13768	0.0196019	cyclin dependent kinase 7 [Source:HGNC Symbol;Acc:HGNC:1778]	CDK7
ENSBTAG00000011059	-0.840026	0.0195672	cyclin dependent kinase inhibitor 2C [Source:HGNC Symbol;Acc:HGNC:1789]	CDKN2C
ENSBTAG00000005615	1.27873	0.031353	carcinoembryonic antigen-related cell adhesion molecule 1 precursor [Source:RefSeq peptide;Acc:NP_991357]	CEACAM1
ENSBTAG00000007431	3.49239	0.0158231	cell migration inducing hyaluronan binding protein [Source:HGNC Symbol;Acc:HGNC:29213]	CEMIP
ENSBTAG00000001323	-0.346017	0.00304605	centromere protein C [Source:HGNC Symbol;Acc:HGNC:1854]	CENPC
ENSBTAG00000014246	1.79829	0.0100756	centromere protein H [Source:HGNC Symbol;Acc:HGNC:17268]	CENPH
ENSBTAG00000004802	0.96536	0.0105993	centrosomal protein 170B [Source:HGNC Symbol;Acc:HGNC:20362]	CEP170B
ENSBTAG00000044179	2.27896	0.0247511	ceramide synthase 6 [Source:RefSeq peptide;Acc:NP_001180061]	CERS6
ENSBTAG00000034501	-2.99185	0.0112	complement factor I [Source:HGNC Symbol;Acc:HGNC:5394]	CFI
ENSBTAG00000022032	0.874531	0.00540634	coiled-coil-helix-coiled-coil-helix domain containing 10 [Source:HGNC Symbol;Acc:HGNC:15559]	CHCHD10
ENSBTAG00000010027	1.96878	0.000134714	choline dehydrogenase [Source:HGNC Symbol;Acc:HGNC:24288]	CHDH
ENSBTAG00000004956	0.847788	0.0488356	checkpoint kinase 2 [Source:HGNC Symbol;Acc:HGNC:16627]	CHEK2
ENSBTAG00000013387	0.556413	0.00801335	charged multivesicular body protein 4B [Source:HGNC Symbol;Acc:HGNC:16171]	CHMP4B
ENSBTAG00000013528	0.410873	0.00684691	Bos taurus charged multivesicular body protein 7 (CHMP7), mRNA. [Source:RefSeq mRNA;Acc:NM_001099119]	CHMP7
ENSBTAG00000020931	-1.0581	0.0173508	chimerin 2 [Source:HGNC Symbol;Acc:HGNC:1944]	CHN2
ENSBTAG00000027173	0.817563	0.0104057	calcineurin like EF-hand protein 1 [Source:HGNC Symbol;Acc:HGNC:17433]	CHP1
ENSBTAG00000002490	-0.818038	0.0102785	choline phosphotransferase 1 [Source:HGNC Symbol;Acc:HGNC:17852]	CHPT1
ENSBTAG00000002252	7.35277	0.00243478	cholinergic receptor nicotinic alpha 2 subunit [Source:HGNC Symbol;Acc:HGNC:1956]	CHRNA2
ENSBTAG00000011584	2.1149	1.28796e-05	carbohydrate sulfotransferase 2 [Source:HGNC Symbol;Acc:HGNC:1970]	CHST2
ENSBTAG00000021275	0.894404	0.00886917	calcium and integrin binding 1 [Source:HGNC Symbol;Acc:HGNC:16920]	CIB1
ENSBTAG00000011224	1.55111	0.00520511	Cbp/p300 interacting transactivator with Glu/Asp rich carboxy-terminal domain 2 [Source:HGNC Symbol;Acc:HGNC:1987]	CITED2
ENSBTAG00000024476	-0.819154	0.033111	CDC28 protein kinase regulatory subunit 1B [Source:HGNC Symbol;Acc:HGNC:19083]	CKS1B
ENSBTAG00000020130	1.11673	0.00166894	chloride voltage-gated channel 3 [Source:HGNC Symbol;Acc:HGNC:2021]	CLCN3
ENSBTAG00000011121	1.94346	0.00243541	chloride voltage-gated channel 4 [Source:HGNC Symbol;Acc:HGNC:2022]	CLCN4
ENSBTAG00000003568	-3.51035	0.0484907	claudin 10 [Source:HGNC Symbol;Acc:HGNC:2033]	CLDN10
ENSBTAG00000006494	1.49768	0.0387915	claudin 16 [Source:HGNC Symbol;Acc:HGNC:2037]	CLDN16
ENSBTAG00000040432	2.35082	0.00134962	claudin 3 [Source:HGNC Symbol;Acc:HGNC:2045]	CLDN3
ENSBTAG00000026278	3.47751	0.0192124	claudin 4 [Source:HGNC Symbol;Acc:HGNC:2046]	CLDN4
ENSBTAG00000019448	1.60898	0.0072868	claudin 7 [Source:HGNC Symbol;Acc:HGNC:2049]	CLDN7
ENSBTAG00000039820	3.72785	0.00462039	claudin 8 [Source:HGNC Symbol;Acc:HGNC:2050]	CLDN8
ENSBTAG00000005576	-1.67093	0.0283219	C-type lectin domain containing 11A [Source:HGNC Symbol;Acc:HGNC:10576]	CLEC11A
ENSBTAG00000013533	0.634869	0.0202619	chloride intracellular channel 1 [Source:HGNC Symbol;Acc:HGNC:2062]	CLIC1
ENSBTAG00000010244	2.77623	0.00410588	chloride intracellular channel 5 [Source:HGNC Symbol;Acc:HGNC:13517]	CLIC5
ENSBTAG00000007378	1.65598	0.035918	CAP-Gly domain containing linker protein family member 4 [Source:HGNC Symbol;Acc:HGNC:26108]	CLIP4
ENSBTAG00000020046	-0.982541	0.00957089	CXADR like membrane protein [Source:HGNC Symbol;Acc:HGNC:24039]	CLMP
ENSBTAG00000001137	-0.423258	0.0311022	clathrin light chain A [Source:HGNC Symbol;Acc:HGNC:2090]	CLTA
ENSBTAG00000013663	-0.861375	0.00261767	cms1 ribosomal small subunit homolog (yeast) [Source:HGNC Symbol;Acc:HGNC:28666]	CMSS1
ENSBTAG00000001710	0.786018	0.0484128	CKLF like MARVEL transmembrane domain containing 8 [Source:HGNC Symbol;Acc:HGNC:19179]	CMTM8
ENSBTAG00000009841	1.02557	0.00252569	carnosine dipeptidase 2 [Source:HGNC Symbol;Acc:HGNC:24437]	CNDP2
ENSBTAG00000019213	0.773315	0.0268859	cyclin and CBS domain divalent metal cation transport mediator 4 [Source:HGNC Symbol;Acc:HGNC:105]	CNNM4
ENSBTAG00000020782	1.92068	0.00267403	CCR4-NOT transcription complex subunit 1 [Source:RefSeq peptide;Acc:NP_001192968]	CNOT1
ENSBTAG00000015361	-1.78797	0.0221591	ciliary neurotrophic factor receptor [Source:HGNC Symbol;Acc:HGNC:2170]	CNTFR
ENSBTAG00000013369	-1.88659	0.000676564	collagen type XIV alpha 1 chain [Source:HGNC Symbol;Acc:HGNC:2191]	COL14A1
ENSBTAG00000021316	2.82141	0.0151704	collagen type IV alpha 3 chain [Source:HGNC Symbol;Acc:HGNC:2204]	COL4A3
ENSBTAG00000021310	2.3068	0.0135534	collagen type IV alpha 4 chain [Source:HGNC Symbol;Acc:HGNC:2206]	COL4A4
ENSBTAG00000040193	2.65734	0.037723	collagen like tail subunit of asymmetric acetylcholinesterase [Source:HGNC Symbol;Acc:HGNC:2226]	COLQ
ENSBTAG00000019867	-0.400471	0.0126664	copper metabolism domain containing 1 [Source:HGNC Symbol;Acc:HGNC:23024]	COMMD1
ENSBTAG00000006950	-0.294473	0.0464137	COP9 signalosome subunit 4 [Source:HGNC Symbol;Acc:HGNC:16702]	COPS4
ENSBTAG00000019462	0.532466	0.038692	coenzyme Q8B [Source:HGNC Symbol;Acc:HGNC:19041]	COQ8B
ENSBTAG00000044080	-3.3945	0.00210202	carboxypeptidase A6 [Source:HGNC Symbol;Acc:HGNC:17245]	CPA6
ENSBTAG00000002938	2.21296	0.000109867	cadherin like and PC-esterase domain containing 1 [Source:HGNC Symbol;Acc:HGNC:26159]	CPED1
ENSBTAG00000023941	4.08511	0.0411546	carboxypeptidase N subunit 1 [Source:HGNC Symbol;Acc:HGNC:2312]	CPN1
ENSBTAG00000007514	-2.30397	0.0383099	copine 5 [Source:HGNC Symbol;Acc:HGNC:2318]	CPNE5
ENSBTAG00000038496	-1.8911	0.045056	complement receptor type 2 precursor [Source:RefSeq peptide;Acc:NP_001185920]	CR2
ENSBTAG00000037489	0.799915	0.0171469	CGRP receptor component [Source:HGNC Symbol;Acc:HGNC:17888]	CRCP
ENSBTAG00000002749	-3.38881	0.0229674	corticotropin-releasing factor receptor 1 precursor [Source:RefSeq peptide;Acc:NP_776712]	CRHR1
ENSBTAG00000019540	2.77391	0.0332608	cornulin [Source:RefSeq peptide;Acc:NP_001178232]	CRNN
ENSBTAG00000021535	1.62405	0.00162008	peroxisomal carnitine O-octanoyltransferase [Source:RefSeq peptide;Acc:NP_803460]	CROT
ENSBTAG00000010149	1.64866	0.0460958	cryptochrome-1 [Source:RefSeq peptide;Acc:NP_001098885]	CRY1
ENSBTAG00000021223	1.27894	0.0232692	cryptochrome circadian clock 2 [Source:HGNC Symbol;Acc:HGNC:2385]	CRY2
ENSBTAG00000003162	-0.355417	0.00692483	crystallin zeta [Source:HGNC Symbol;Acc:HGNC:2419]	CRYZ
ENSBTAG00000002309	-1.03343	0.04601	Bos taurus chondroitin sulfate proteoglycan 5 (neuroglycan C) (CSPG5), mRNA. [Source:RefSeq mRNA;Acc:NM_001075229]	CSPG5
ENSBTAG00000014791	-1.01019	0.0474909	cystathionine gamma-lyase [Source:HGNC Symbol;Acc:HGNC:2501]	CTH
ENSBTAG00000013170	-2.57664	0.00651484	cytotoxic T-lymphocyte associated protein 4 [Source:HGNC Symbol;Acc:HGNC:2505]	CTLA4
ENSBTAG00000002411	0.649066	0.0442562	catenin delta 1 [Source:HGNC Symbol;Acc:HGNC:2515]	CTNND1
ENSBTAG00000020717	0.934927	0.0259885	chromosome X open reading frame 36 [Source:HGNC Symbol;Acc:HGNC:25866]	CXorf36
ENSBTAG00000012012	0.567511	0.038322	cytochrome b5 type A [Source:HGNC Symbol;Acc:HGNC:2570]	CYB5A
ENSBTAG00000002412	1.73523	0.00511711	cytochrome b5 type B [Source:HGNC Symbol;Acc:HGNC:24374]	CYB5B
ENSBTAG00000007898	2.33812	0.010421	cytochrome b reductase 1 [Source:HGNC Symbol;Acc:HGNC:20797]	CYBRD1
ENSBTAG00000016894	0.629103	0.000360416	cytoplasmic FMR1 interacting protein 1 [Source:HGNC Symbol;Acc:HGNC:13759]	CYFIP1
ENSBTAG00000047417	3.42486	0.000222581	Bos taurus cylicin, basic protein of sperm head cytoskeleton 1 (CYLC1), mRNA. [Source:RefSeq mRNA;Acc:NM_174302]	CYLC1
ENSBTAG00000010531	1.5926	0.00184271	cytochrome P450 family 1 subfamily B member 1 [Source:HGNC Symbol;Acc:HGNC:2597]	CYP1B1
ENSBTAG00000021118	7.70574	0.0369274	cytochrome P450 family 26 subfamily A member 1 [Source:HGNC Symbol;Acc:HGNC:2603]	CYP26A1
ENSBTAG00000013489	1.83476	0.000915333	cytochrome P450 family 27 subfamily A member 1 [Source:HGNC Symbol;Acc:HGNC:2605]	CYP27A1
ENSBTAG00000003632	5.53311	0.00196393	cytochrome P450 family 39 subfamily A member 1 [Source:HGNC Symbol;Acc:HGNC:17449]	CYP39A1
ENSBTAG00000047933	-1.7526	0.0109527	cytochrome P450 family 4 subfamily F member 22 [Source:HGNC Symbol;Acc:HGNC:26820]	CYP4F22
ENSBTAG00000001992	2.62803	0.000826352	cytochrome P450 family 51 subfamily A member 1 [Source:HGNC Symbol;Acc:HGNC:2649]	CYP51A1
ENSBTAG00000016595	0.84089	0.00198226	cysteine rich transmembrane module containing 1 [Source:HGNC Symbol;Acc:HGNC:30239]	CYSTM1
ENSBTAG00000043550	-1.09476	0.00250873	Cytochrome b [Source:UniProtKB/Swiss-Prot;Acc:P00157]	CYTB
ENSBTAG00000002847	0.638539	0.0336762	D-2-hydroxyglutarate dehydrogenase [Source:HGNC Symbol;Acc:HGNC:28358]	D2HGDH
ENSBTAG00000031532	1.22174	0.00636327	dishevelled binding antagonist of beta catenin 2 [Source:HGNC Symbol;Acc:HGNC:21231]	DACT2
ENSBTAG00000018831	3.21126	0.0117235	D-amino-acid oxidase [Source:RefSeq peptide;Acc:NP_001193154]	DAO
ENSBTAG00000000738	-0.843778	0.0114889	death-associated protein kinase 1 [Source:RefSeq peptide;Acc:NP_001192967]	DAPK1
ENSBTAG00000011820	1.283	0.0424007	death associated protein kinase 2 [Source:HGNC Symbol;Acc:HGNC:2675]	DAPK2
ENSBTAG00000021225	0.683141	0.0105289	DDB1 and CUL4 associated factor 5 [Source:HGNC Symbol;Acc:HGNC:20224]	DCAF5
ENSBTAG00000014889	-0.943254	0.0132674	discoidin, CUB and LCCL domain-containing protein 2 [Source:RefSeq peptide;Acc:NP_001192840]	DCBLD2
ENSBTAG00000010638	0.936364	0.0217782	DC-STAMP domain containing 2 [Source:HGNC Symbol;Acc:HGNC:26562]	DCST2
ENSBTAG00000015625	0.654933	0.0243142	dynactin subunit 4 [Source:HGNC Symbol;Acc:HGNC:15518]	DCTN4
ENSBTAG00000013145	0.65778	0.0412128	DDHD domain containing 2 [Source:HGNC Symbol;Acc:HGNC:29106]	DDHD2
ENSBTAG00000008871	2.19104	0.000141548	probable ATP-dependent RNA helicase DDX4 isoform 2 [Source:RefSeq peptide;Acc:NP_001265572]	DDX4
ENSBTAG00000009067	-0.362677	0.00353903	DEAD-box helicase 6 [Source:HGNC Symbol;Acc:HGNC:2747]	DDX6
ENSBTAG00000039014	0.527982	0.0336178	differentially expressed in FDCP 8 homolog [Source:RefSeq peptide;Acc:NP_001092427]	DEF8
ENSBTAG00000012865	-0.457312	0.002567	DEK proto-oncogene [Source:HGNC Symbol;Acc:HGNC:2768]	DEK
ENSBTAG00000001154	4.40114	0.0231324	diacylglycerol O-acyltransferase 2 [Source:HGNC Symbol;Acc:HGNC:16940]	DGAT2
ENSBTAG00000016465	1.28035	0.0329149	7-dehydrocholesterol reductase [Source:RefSeq peptide;Acc:NP_001014927]	DHCR7
ENSBTAG00000024493	1.05954	0.0120614	dehydrogenase/reductase 3 [Source:HGNC Symbol;Acc:HGNC:17693]	DHRS3
ENSBTAG00000006531	0.986311	0.0411581	disco-interacting protein 2 homolog C [Source:RefSeq peptide;Acc:NP_001193002]	DIP2C
ENSBTAG00000014218	3.19554	0.00675543	dickkopf WNT signaling pathway inhibitor 1 [Source:HGNC Symbol;Acc:HGNC:2891]	DKK1
ENSBTAG00000005741	1.4765	0.0112183	distal-less homeobox 2 [Source:HGNC Symbol;Acc:HGNC:2915]	DLX2
ENSBTAG00000017409	-2.62286	0.00501137	distal-less homeobox 3 [Source:HGNC Symbol;Acc:HGNC:2916]	DLX3
ENSBTAG00000007353	-1.98494	0.00992237	distal-less homeobox 4 [Source:HGNC Symbol;Acc:HGNC:2917]	DLX4
ENSBTAG00000008062	2.3011	0.00367016	doublesex and mab-3 related transcription factor 2 [Source:HGNC Symbol;Acc:HGNC:2935]	DMRT2
ENSBTAG00000002620	-2.38987	0.0290887	DNA replication ATP-dependent helicase/nuclease DNA2 [Source:RefSeq peptide;Acc:NP_001179731]	DNA2
ENSBTAG00000018318	-1.80941	0.0322747	DnaJ heat shock protein family (Hsp40) member B5 [Source:HGNC Symbol;Acc:HGNC:14887]	DNAJB5
ENSBTAG00000006179	-2.06499	0.0216442	DnaJ heat shock protein family (Hsp40) member B8 [Source:HGNC Symbol;Acc:HGNC:23699]	DNAJB8
ENSBTAG00000016398	-3.23832	0.0474431	DnaJ heat shock protein family (Hsp40) member C22 [Source:HGNC Symbol;Acc:HGNC:25802]	DNAJC22
ENSBTAG00000008939	0.811882	0.0243983	dynamin binding protein [Source:HGNC Symbol;Acc:HGNC:30373]	DNMBP
ENSBTAG00000046957	3.15242	0.00273992	docking protein 6 [Source:HGNC Symbol;Acc:HGNC:28301]	DOK6
ENSBTAG00000005235	3.44415	0.00876013	dipeptidyl peptidase like 10 [Source:HGNC Symbol;Acc:HGNC:20823]	DPP10
ENSBTAG00000021887	2.28943	0.00359642	dihydropyrimidinase [Source:HGNC Symbol;Acc:HGNC:3013]	DPYS
ENSBTAG00000006199	0.93226	0.0480654	DR1 associated protein 1 [Source:HGNC Symbol;Acc:HGNC:3019]	DRAP1
ENSBTAG00000004754	-2.08758	0.0239211	DS cell adhesion molecule [Source:HGNC Symbol;Acc:HGNC:3039]	DSCAM
ENSBTAG00000039483	1.52058	0.0277551	desmoglein 3 [Source:HGNC Symbol;Acc:HGNC:3050]	DSG3
ENSBTAG00000021237	-0.611097	0.0222385	dystonin [Source:HGNC Symbol;Acc:HGNC:1090]	DST
ENSBTAG00000032858	3.22727	0.00542067	DPY30 domain containing 1 [Source:HGNC Symbol;Acc:HGNC:23460]	DYDC1
ENSBTAG00000000024	-0.467675	0.0378769	dymeclin [Source:HGNC Symbol;Acc:HGNC:21317]	DYM
ENSBTAG00000019202	0.607332	0.0027509	ELL associated factor 1 [Source:HGNC Symbol;Acc:HGNC:20907]	EAF1
ENSBTAG00000037757	0.662033	0.017953	early B-cell factor 4 [Source:HGNC Symbol;Acc:HGNC:29278]	EBF4
ENSBTAG00000021544	-0.445607	0.0345319	EBNA1 binding protein 2 [Source:HGNC Symbol;Acc:HGNC:15531]	EBNA1BP2
ENSBTAG00000015178	3.04671	0.00362955	enoyl-CoA delta isomerase 2, mitochondrial [Source:RefSeq peptide;Acc:NP_001029414]	ECI2
ENSBTAG00000024081	-0.948747	0.0498311	extracellular matrix protein 2 precursor [Source:RefSeq peptide;Acc:NP_001029769]	ECM2
ENSBTAG00000012904	0.482662	0.0115915	ER degradation enhancing alpha-mannosidase like protein 1 [Source:HGNC Symbol;Acc:HGNC:18967]	EDEM1
ENSBTAG00000013674	-1.18785	0.000615829	endothelin receptor type A [Source:HGNC Symbol;Acc:HGNC:3179]	EDNRA
ENSBTAG00000021685	-4.29282	0.0094126	eukaryotic translation elongation factor 1 alpha 2 [Source:HGNC Symbol;Acc:HGNC:3192]	EEF1A2
ENSBTAG00000021979	-0.923439	0.00482199	eukaryotic translation elongation factor 1 beta 2 [Source:HGNC Symbol;Acc:HGNC:3208]	EEF1B2
ENSBTAG00000014643	-0.906427	0.00148289	Elongation factor 1-delta [Source:UniProtKB/Swiss-Prot;Acc:A5D989]	eef1d
ENSBTAG00000011843	-1.00265	0.00954761	eukaryotic translation elongation factor 1 gamma [Source:HGNC Symbol;Acc:HGNC:3213]	EEF1G
ENSBTAG00000004258	-0.642527	0.014439	eukaryotic translation elongation factor 2 [Source:HGNC Symbol;Acc:HGNC:3214]	EEF2
ENSBTAG00000030962	-0.535749	0.0384225	eukaryotic elongation factor, selenocysteine-tRNA specific [Source:HGNC Symbol;Acc:HGNC:24614]	EEFSEC
ENSBTAG00000016991	-0.666394	0.00245893	ephrin B2 [Source:HGNC Symbol;Acc:HGNC:3227]	EFNB2
ENSBTAG00000019106	-0.29689	0.0326746	eukaryotic translation initiation factor 1B [Source:HGNC Symbol;Acc:HGNC:30792]	EIF1B
ENSBTAG00000008664	0.441766	0.043662	eukaryotic translation initiation factor 2B subunit beta [Source:HGNC Symbol;Acc:HGNC:3258]	EIF2B2
ENSBTAG00000002734	-0.352215	0.0379138	eukaryotic translation initiation factor 3 subunit G [Source:HGNC Symbol;Acc:HGNC:3274]	EIF3G
ENSBTAG00000011212	-0.488431	0.0411367	eukaryotic translation initiation factor 3 subunit K [Source:HGNC Symbol;Acc:HGNC:24656]	EIF3K
ENSBTAG00000047249	-0.284267	0.0484143	eukaryotic translation initiation factor 4H [Source:RefSeq peptide;Acc:NP_001069220]	EIF4H
ENSBTAG00000010550	0.79564	0.0280993	eukaryotic translation initiation factor 5A2 [Source:HGNC Symbol;Acc:HGNC:3301]	EIF5A2
ENSBTAG00000019061	0.9311	0.0107699	E74 like ETS transcription factor 4 [Source:HGNC Symbol;Acc:HGNC:3319]	ELF4
ENSBTAG00000010564	1.59069	0.00247316	ELOVL fatty acid elongase 6 [Source:HGNC Symbol;Acc:HGNC:15829]	ELOVL6
ENSBTAG00000002730	-0.384501	0.0316571	elongator acetyltransferase complex subunit 3 [Source:HGNC Symbol;Acc:HGNC:20696]	ELP3
ENSBTAG00000015764	0.86397	0.0468918	echinoderm microtubule associated protein like 2 [Source:HGNC Symbol;Acc:HGNC:18035]	EML2
ENSBTAG00000014805	0.604245	0.042007	enolase-phosphatase 1 [Source:HGNC Symbol;Acc:HGNC:24599]	ENOPH1
ENSBTAG00000021830	1.80303	0.047924	ectonucleotide pyrophosphatase/phosphodiesterase 1 [Source:HGNC Symbol;Acc:HGNC:3356]	ENPP1
ENSBTAG00000020196	2.69151	0.00147102	ectonucleotide pyrophosphatase/phosphodiesterase 3 [Source:HGNC Symbol;Acc:HGNC:3358]	ENPP3
ENSBTAG00000003499	2.81675	0.000142795	ectonucleotide pyrophosphatase/phosphodiesterase 4 (putative) [Source:HGNC Symbol;Acc:HGNC:3359]	ENPP4
ENSBTAG00000015829	2.86489	0.000196539	ectonucleotide pyrophosphatase/phosphodiesterase 5 (putative) [Source:HGNC Symbol;Acc:HGNC:13717]	ENPP5
ENSBTAG00000011573	1.75603	0.0486445	ectonucleotide pyrophosphatase/phosphodiesterase 6 [Source:HGNC Symbol;Acc:HGNC:23409]	ENPP6
ENSBTAG00000005960	-0.79131	0.0220387	erythrocyte membrane protein band 4.1 like 2 [Source:HGNC Symbol;Acc:HGNC:3379]	EPB41L2
ENSBTAG00000006359	1.16365	0.00266407	EPH receptor A1 [Source:HGNC Symbol;Acc:HGNC:3385]	EPHA1
ENSBTAG00000021420	2.76348	0.00373971	ephrin type-A receptor 7 precursor [Source:RefSeq peptide;Acc:NP_001179655]	EPHA7
ENSBTAG00000045902	-1.67614	0.0412524	EPH receptor B2 [Source:HGNC Symbol;Acc:HGNC:3393]	EPHB2
ENSBTAG00000015510	-1.47851	0.0340806	ephrin type-B receptor 6 precursor [Source:RefSeq peptide;Acc:NP_001091536]	EPHB6
ENSBTAG00000015241	2.3189	0.0103561	epoxide hydrolase 2 [Source:HGNC Symbol;Acc:HGNC:3402]	EPHX2
ENSBTAG00000034391	1.27222	0.0490129	equatorin [Source:HGNC Symbol;Acc:HGNC:1359]	EQTN
ENSBTAG00000010029	2.22716	0.0154402	ELKS/RAB6-interacting/CAST family member 2 [Source:HGNC Symbol;Acc:HGNC:31922]	ERC2
ENSBTAG00000017355	-0.501273	0.0231096	ERCC excision repair 1, endonuclease non-catalytic subunit [Source:HGNC Symbol;Acc:HGNC:3433]	ERCC1
ENSBTAG00000030208	2.56415	0.0117002	erythroferrone [Source:HGNC Symbol;Acc:HGNC:26727]	ERFE
ENSBTAG00000015955	0.711121	0.00819879	endoplasmic reticulum-golgi intermediate compartment 1 [Source:HGNC Symbol;Acc:HGNC:29205]	ERGIC1
ENSBTAG00000007588	0.706987	0.0299251	ER lipid raft associated 1 [Source:HGNC Symbol;Acc:HGNC:16947]	ERLIN1
ENSBTAG00000006609	1.78599	0.00168596	ERBB receptor feedback inhibitor 1 [Source:HGNC Symbol;Acc:HGNC:18185]	ERRFI1
ENSBTAG00000004498	2.57192	0.0148801	estrogen receptor 2 [Source:HGNC Symbol;Acc:HGNC:3468]	ESR2
ENSBTAG00000013444	-0.983228	0.0337233	ETS variant 2 [Source:HGNC Symbol;Acc:HGNC:3491]	ETV2
ENSBTAG00000043989	1.53576	0.00328567	EYA transcriptional coactivator and phosphatase 3 [Source:HGNC Symbol;Acc:HGNC:3521]	EYA3
ENSBTAG00000009426	-1.44151	0.0293169	enhancer of zeste 2 polycomb repressive complex 2 subunit [Source:HGNC Symbol;Acc:HGNC:3527]	EZH2
ENSBTAG00000010347	1.96382	0.00034571	ezrin [Source:HGNC Symbol;Acc:HGNC:12691]	EZR
ENSBTAG00000016385	4.13247	0.0436762	coagulation factor X [Source:HGNC Symbol;Acc:HGNC:3528]	F10
ENSBTAG00000017846	1.03298	0.027905	F11 receptor [Source:HGNC Symbol;Acc:HGNC:14685]	F11R
ENSBTAG00000034848	1.75214	0.00389802	F2R like trypsin receptor 1 [Source:HGNC Symbol;Acc:HGNC:3538]	F2RL1
ENSBTAG00000007101	2.61026	0.00181913	coagulation factor III, tissue factor [Source:HGNC Symbol;Acc:HGNC:3541]	F3
ENSBTAG00000007411	3.07267	0.00221491	coagulation factor VII [Source:HGNC Symbol;Acc:HGNC:3544]	F7
ENSBTAG00000047330	-1.71989	0.00340455	fatty acid binding protein 5 [Source:HGNC Symbol;Acc:HGNC:3560]	FABP5
ENSBTAG00000017242	2.57697	0.000633269	fatty acid desaturase 6 [Source:HGNC Symbol;Acc:HGNC:30459]	FADS6
ENSBTAG00000011933	-1.71743	0.000138103	family with sequence similarity 110 member B [Source:HGNC Symbol;Acc:HGNC:28587]	FAM110B
ENSBTAG00000012847	1.05812	0.000171912	family with sequence similarity 129 member B [Source:HGNC Symbol;Acc:HGNC:25282]	FAM129B
ENSBTAG00000025263	1.95319	0.0045591	family with sequence similarity 160 member A1 [Source:HGNC Symbol;Acc:HGNC:34237]	FAM160A1
ENSBTAG00000033460	1.11538	0.0424805	family with sequence similarity 162 member B [Source:HGNC Symbol;Acc:HGNC:21549]	FAM162B
ENSBTAG00000019066	3.27271	0.0273658	family with sequence similarity 167 member A [Source:HGNC Symbol;Acc:HGNC:15549]	FAM167A
ENSBTAG00000034978	-0.287792	0.0240548	family with sequence similarity 168 member B [Source:HGNC Symbol;Acc:HGNC:27016]	FAM168B
ENSBTAG00000003435	1.8277	0.00284103	family with sequence similarity 189 member A1 [Source:HGNC Symbol;Acc:HGNC:29075]	FAM189A1
ENSBTAG00000021015	1.64442	0.0161391	family with sequence similarity 196 member A [Source:HGNC Symbol;Acc:HGNC:33859]	FAM196A
ENSBTAG00000001085	2.80995	0.00470696	FAM20A, golgi associated secretory pathway pseudokinase [Source:HGNC Symbol;Acc:HGNC:23015]	FAM20A
ENSBTAG00000021416	1.89742	0.0150165	family with sequence similarity 213 member A [Source:HGNC Symbol;Acc:HGNC:28651]	FAM213A
ENSBTAG00000011394	0.538996	0.0216068	family with sequence similarity 214 member B [Source:HGNC Symbol;Acc:HGNC:25666]	FAM214B
ENSBTAG00000002089	2.99637	1.72019e-05	family with sequence similarity 217 member A [Source:HGNC Symbol;Acc:HGNC:21362]	FAM217A
ENSBTAG00000018064	2.98608	0.0328071	family with sequence similarity 221 member A [Source:HGNC Symbol;Acc:HGNC:27977]	FAM221A
ENSBTAG00000012747	0.544534	0.0139847	family with sequence similarity 3 member A [Source:HGNC Symbol;Acc:HGNC:13749]	FAM3A
ENSBTAG00000000106	5.38323	0.00510243	family with sequence similarity 69 member C [Source:HGNC Symbol;Acc:HGNC:31729]	FAM69C
ENSBTAG00000020082	-0.91803	0.0304346	family with sequence similarity 71 member E1 [Source:HGNC Symbol;Acc:HGNC:25107]	FAM71E1
ENSBTAG00000019614	1.24578	0.0152474	family with sequence similarity 76 member A [Source:HGNC Symbol;Acc:HGNC:28530]	FAM76A
ENSBTAG00000003705	1.0626	0.00862456	family with sequence similarity 83 member G [Source:HGNC Symbol;Acc:HGNC:32554]	FAM83G
ENSBTAG00000038682	1.04275	0.000590753	family with sequence similarity 83 member H [Source:HGNC Symbol;Acc:HGNC:24797]	FAM83H
ENSBTAG00000017195	0.585529	0.0131465	Fanconi anemia group C protein homolog [Source:RefSeq peptide;Acc:NP_776741]	FANCC
ENSBTAG00000010785	1.25202	0.0124714	Fas cell surface death receptor [Source:HGNC Symbol;Acc:HGNC:11920]	FAS
ENSBTAG00000003498	-2.72351	0.0148141	FAT atypical cadherin 2 [Source:HGNC Symbol;Acc:HGNC:3596]	FAT2
ENSBTAG00000002579	-0.806854	0.0473917	fibrillarin [Source:HGNC Symbol;Acc:HGNC:3599]	FBL
ENSBTAG00000012088	-1.14555	0.00666339	fibulin 1 [Source:HGNC Symbol;Acc:HGNC:3600]	FBLN1
ENSBTAG00000003952	1.94895	0.00390487	F-box and leucine rich repeat protein 2 [Source:HGNC Symbol;Acc:HGNC:13598]	FBXL2
ENSBTAG00000017786	-1.25471	0.0174443	Fc receptor like 6 [Source:HGNC Symbol;Acc:HGNC:31910]	FCRL6
ENSBTAG00000012432	2.02376	8.75663e-05	farnesyl-diphosphate farnesyltransferase 1 [Source:HGNC Symbol;Acc:HGNC:3629]	FDFT1
ENSBTAG00000020465	1.26384	0.00169653	fermitin family member 1 [Source:HGNC Symbol;Acc:HGNC:15889]	FERMT1
ENSBTAG00000009021	-0.423156	0.0447379	fasciculation and elongation protein zeta 2 [Source:HGNC Symbol;Acc:HGNC:3660]	FEZ2
ENSBTAG00000012413	1.87003	0.0063348	fibroblast growth factor 12 [Source:RefSeq peptide;Acc:NP_001073257]	FGF12
ENSBTAG00000004013	-1.47299	0.0361692	fibroblast growth factor 7 [Source:HGNC Symbol;Acc:HGNC:3685]	FGF7
ENSBTAG00000015457	-1.17076	0.0104821	fibroblast growth factor receptor 1 [Source:HGNC Symbol;Acc:HGNC:3688]	FGFR1
ENSBTAG00000004532	0.684217	0.0365423	FGFR1 oncogene partner 2 [Source:RefSeq peptide;Acc:NP_001095617]	FGFR1OP2
ENSBTAG00000014064	-2.41336	0.000223247	fibroblast growth factor receptor 2 [Source:RefSeq peptide;Acc:NP_001192239]	FGFR2
ENSBTAG00000006676	-2.6173	0.0422598	fin bud initiation factor homolog (zebrafish) [Source:HGNC Symbol;Acc:HGNC:33747]	FIBIN
ENSBTAG00000002673	0.990925	0.00807041	Bos taurus fidgetin-like 2 (FIGNL2), mRNA. [Source:RefSeq mRNA;Acc:NM_001214905]	FIGNL2
ENSBTAG00000005116	0.746726	0.00910019	FK506 binding protein 15 [Source:HGNC Symbol;Acc:HGNC:23397]	FKBP15
ENSBTAG00000047502	1.73418	0.014576	FK506 binding protein 5 [Source:HGNC Symbol;Acc:HGNC:3721]	FKBP5
ENSBTAG00000021393	1.5381	0.0115782	fibronectin leucine rich transmembrane protein 2 [Source:HGNC Symbol;Acc:HGNC:3761]	FLRT2
ENSBTAG00000016915	0.904309	0.0126775	vascular endothelial growth factor receptor 1 precursor [Source:RefSeq peptide;Acc:NP_001178061]	FLT1
ENSBTAG00000015974	0.923954	0.0491581	feline leukemia virus subgroup C cellular receptor 1 [Source:HGNC Symbol;Acc:HGNC:24682]	FLVCR1
ENSBTAG00000040078	1.15854	0.00189064	feline leukemia virus subgroup C receptor-related protein 2 [Source:RefSeq peptide;Acc:NP_001179072]	FLVCR2
ENSBTAG00000002974	6.67089	0.0002862	flavin containing monooxygenase 2 [Source:HGNC Symbol;Acc:HGNC:3770]	FMO2
ENSBTAG00000016685	3.59846	0.00734751	flavin containing monooxygenase 4 [Source:HGNC Symbol;Acc:HGNC:3772]	FMO4
ENSBTAG00000008300	-1.48808	0.0376952	fibronectin 1 [Source:HGNC Symbol;Acc:HGNC:3778]	FN1
ENSBTAG00000046771	-1.39815	0.0254211	fibronectin type III domain containing 7 [Source:HGNC Symbol;Acc:HGNC:26668]	FNDC7
ENSBTAG00000011970	1.3643	0.00428655	folliculin interacting protein 2 [Source:HGNC Symbol;Acc:HGNC:29280]	FNIP2
ENSBTAG00000023929	1.18917	0.00240658	FOS like 2, AP-1 transcription factor subunit [Source:HGNC Symbol;Acc:HGNC:3798]	FOSL2
ENSBTAG00000014211	-0.837391	0.0116846	forkhead box P4 [Source:HGNC Symbol;Acc:HGNC:20842]	FOXP4
ENSBTAG00000017785	2.25765	0.037654	FERM and PDZ domain containing 4 [Source:HGNC Symbol;Acc:HGNC:29007]	FRMPD4
ENSBTAG00000003329	4.29756	0.000199913	follistatin [Source:HGNC Symbol;Acc:HGNC:3971]	FST
ENSBTAG00000012501	-0.373168	0.0437654	FTO, alpha-ketoglutarate dependent dioxygenase [Source:HGNC Symbol;Acc:HGNC:24678]	FTO
ENSBTAG00000030434	0.786796	0.00951252	fucosidase, alpha-L- 1, tissue [Source:HGNC Symbol;Acc:HGNC:4006]	FUCA1
ENSBTAG00000002939	0.730006	0.019287	furin, paired basic amino acid cleaving enzyme [Source:HGNC Symbol;Acc:HGNC:8568]	FURIN
ENSBTAG00000014354	-1.26297	0.00407029	FXYD domain-containing ion transport regulator 6 [Source:UniProtKB/Swiss-Prot;Acc:Q3MHZ5]	FXYD6
ENSBTAG00000015698	0.931595	0.0470055	FYVE and coiled-coil domain containing 1 [Source:HGNC Symbol;Acc:HGNC:14673]	FYCO1
ENSBTAG00000020590	-1.64286	0.0459454	frizzled class receptor 2 [Source:HGNC Symbol;Acc:HGNC:4040]	FZD2
ENSBTAG00000020957	3.45179	0.0012606	frizzled class receptor 5 [Source:HGNC Symbol;Acc:HGNC:4043]	FZD5
ENSBTAG00000019512	0.770916	0.0173985	glucose-6-phosphate 1-dehydrogenase [Source:RefSeq peptide;Acc:NP_001231064]	G6PD
ENSBTAG00000007258	-2.17997	0.0375327	glutamate decarboxylase 1 [Source:HGNC Symbol;Acc:HGNC:4092]	GAD1
ENSBTAG00000003033	-3.43665	0.0478102	growth arrest and DNA damage inducible gamma [Source:HGNC Symbol;Acc:HGNC:4097]	GADD45G
ENSBTAG00000015117	-0.371651	0.0347259	GADD45G interacting protein 1 [Source:HGNC Symbol;Acc:HGNC:29996]	GADD45GIP1
ENSBTAG00000001124	1.77262	0.0388028	galactosylceramidase [Source:HGNC Symbol;Acc:HGNC:4115]	GALC
ENSBTAG00000014964	-0.544632	0.0401435	galactokinase [Source:RefSeq peptide;Acc:NP_001092851]	GALK1
ENSBTAG00000009998	1.23744	0.00793359	polypeptide N-acetylgalactosaminyltransferase 16 [Source:HGNC Symbol;Acc:HGNC:23233]	GALNT16
ENSBTAG00000016845	-0.80505	0.0100635	polypeptide N-acetylgalactosaminyltransferase 7 [Source:HGNC Symbol;Acc:HGNC:4129]	GALNT7
ENSBTAG00000000748	-0.522902	0.0462555	GAR1 ribonucleoprotein [Source:HGNC Symbol;Acc:HGNC:14264]	GAR1
ENSBTAG00000015571	1.84847	0.0280153	glutamate-cysteine ligase catalytic subunit [Source:HGNC Symbol;Acc:HGNC:4311]	GCLC
ENSBTAG00000007417	1.05287	0.0275045	growth differentiation factor 11 [Source:HGNC Symbol;Acc:HGNC:4216]	GDF11
ENSBTAG00000031777	-1.77299	0.0340098	glycerophosphodiester phosphodiesterase domain containing 5 [Source:HGNC Symbol;Acc:HGNC:28804]	GDPD5
ENSBTAG00000005174	1.24248	0.022854	GDP-D-glucose phosphorylase 1 [Source:HGNC Symbol;Acc:HGNC:34360]	GDPGP1
ENSBTAG00000019297	-2.21556	0.0446336	GDNF family receptor alpha 1 [Source:HGNC Symbol;Acc:HGNC:4243]	GFRA1
ENSBTAG00000020665	-1.59705	0.0146924	GDNF family receptor alpha 2 [Source:HGNC Symbol;Acc:HGNC:4244]	GFRA2
ENSBTAG00000010290	0.50996	0.0217867	gametogenetin-binding protein 2 [Source:RefSeq peptide;Acc:NP_001193051]	GGNBP2
ENSBTAG00000032829	1.1561	0.00264024	growth hormone inducible transmembrane protein [Source:HGNC Symbol;Acc:HGNC:17281]	GHITM
ENSBTAG00000012710	-2.54387	0.000295289	growth hormone releasing hormone [Source:HGNC Symbol;Acc:HGNC:4265]	GHRH
ENSBTAG00000011733	2.84508	0.00440173	GIPC PDZ domain containing family member 2 [Source:HGNC Symbol;Acc:HGNC:18177]	GIPC2
ENSBTAG00000012584	3.60915	0.00204085	gap junction protein beta 3 [Source:HGNC Symbol;Acc:HGNC:4285]	GJB3
ENSBTAG00000005717	5.07214	0.00999819	gap junction protein beta 5 [Source:HGNC Symbol;Acc:HGNC:4287]	GJB5
ENSBTAG00000002576	-1.68369	0.0405487	gliomedin [Source:HGNC Symbol;Acc:HGNC:29514]	GLDN
ENSBTAG00000018737	-0.324837	0.0432335	glomulin [Source:RefSeq peptide;Acc:NP_001178949]	GLMN
ENSBTAG00000009284	0.71893	0.0134644	glutaminase 2 [Source:HGNC Symbol;Acc:HGNC:29570]	GLS2
ENSBTAG00000007540	0.81539	0.0435786	glutamate dehydrogenase 1, mitochondrial precursor [Source:RefSeq peptide;Acc:NP_872593]	GLUD1
ENSBTAG00000021829	3.08557	0.00381603	GM2 ganglioside activator [Source:HGNC Symbol;Acc:HGNC:4367]	GM2A
ENSBTAG00000021127	-1.9592	0.0214876	G protein subunit alpha 14 [Source:HGNC Symbol;Acc:HGNC:4382]	GNA14
ENSBTAG00000002714	-1.18512	0.0434012	G protein subunit alpha i1 [Source:HGNC Symbol;Acc:HGNC:4384]	GNAI1
ENSBTAG00000009087	0.786362	0.0313847	G protein subunit gamma 10 [Source:HGNC Symbol;Acc:HGNC:4402]	GNG10
ENSBTAG00000033526	-2.54386	0.000932659	G protein subunit gamma 13 [Source:HGNC Symbol;Acc:HGNC:14131]	GNG13
ENSBTAG00000003043	-1.79813	0.0264124	G protein subunit gamma 2 [Source:HGNC Symbol;Acc:HGNC:4404]	GNG2
ENSBTAG00000004598	1.45319	0.00281759	golgin A5 [Source:HGNC Symbol;Acc:HGNC:4428]	GOLGA5
ENSBTAG00000009148	-2.56072	0.0462753	glycoprotein A33 [Source:HGNC Symbol;Acc:HGNC:4445]	GPA33
ENSBTAG00000020406	-3.13397	0.0038349	glypican 3 [Source:HGNC Symbol;Acc:HGNC:4451]	GPC3
ENSBTAG00000020644	-1.46587	0.00489312	glypican-4 precursor [Source:RefSeq peptide;Acc:NP_001192713]	GPC4
ENSBTAG00000009826	1.2937	0.0356414	glycerol-3-phosphate dehydrogenase 1-like [Source:HGNC Symbol;Acc:HGNC:28956]	GPD1L
ENSBTAG00000000604	-1.91142	0.0197103	glycoprotein nmb [Source:HGNC Symbol;Acc:HGNC:4462]	GPNMB
ENSBTAG00000048011	1.23838	0.0245003	G protein-coupled receptor 160 [Source:HGNC Symbol;Acc:HGNC:23693]	GPR160
ENSBTAG00000019596	1.22775	0.0417007	G protein-coupled receptor class C group 5 member B [Source:HGNC Symbol;Acc:HGNC:13308]	GPRC5B
ENSBTAG00000046597	1.48098	0.0357828	G protein regulated inducer of neurite outgrowth 2 [Source:HGNC Symbol;Acc:HGNC:23730]	GPRIN2
ENSBTAG00000002980	2.70536	0.00128814	glutamic--pyruvic transaminase 2 [Source:HGNC Symbol;Acc:HGNC:18062]	GPT2
ENSBTAG00000004518	0.967619	0.0181001	grainyhead like transcription factor 2 [Source:HGNC Symbol;Acc:HGNC:2799]	GRHL2
ENSBTAG00000000005	-0.613399	0.0266795	beta-adrenergic receptor kinase 2 [Source:RefSeq peptide;Acc:NP_776925]	GRK3
ENSBTAG00000017478	-2.82319	0.0196003	gasdermin C [Source:HGNC Symbol;Acc:HGNC:7151]	GSDMC
ENSBTAG00000004607	-2.92246	0.0212108	GSG1 like [Source:HGNC Symbol;Acc:HGNC:28283]	GSG1L
ENSBTAG00000003504	0.709584	0.0290847	glutathione synthetase [Source:HGNC Symbol;Acc:HGNC:4624]	GSS
ENSBTAG00000044144	1.77155	0.0365413	guanylate cyclase 1 soluble subunit alpha 2 [Source:HGNC Symbol;Acc:HGNC:4684]	GUCY1A2
ENSBTAG00000039958	0.801216	0.00667746	glycogen synthase 1 [Source:HGNC Symbol;Acc:HGNC:4706]	GYS1
ENSBTAG00000030503	0.489615	0.0261012	H2A histone family member J [Source:HGNC Symbol;Acc:HGNC:14456]	H2AFJ
ENSBTAG00000016975	-0.57014	0.0402192	Histone H2A.V [Source:UniProtKB/Swiss-Prot;Acc:Q32LA7]	H2AFZ
ENSBTAG00000019322	-3.2895	0.0206473	hyaluronan binding protein 2 [Source:HGNC Symbol;Acc:HGNC:4798]	HABP2
ENSBTAG00000023607	0.874772	0.0376577	3-hydroxyacyl-CoA dehydratase 2 [Source:HGNC Symbol;Acc:HGNC:9640]	HACD2
ENSBTAG00000019892	-3.30395	0.000690928	hyaluronan synthase 2 [Source:HGNC Symbol;Acc:HGNC:4819]	HAS2
ENSBTAG00000016567	0.933337	0.0458985	hemoglobin subunit theta 1 [Source:HGNC Symbol;Acc:HGNC:4833]	HBQ1
ENSBTAG00000003808	-1.54689	0.02145	histone deacetylase 9 [Source:HGNC Symbol;Acc:HGNC:14065]	HDAC9
ENSBTAG00000000250	0.744424	0.0322107	haloacid dehalogenase like hydrolase domain containing 3 [Source:HGNC Symbol;Acc:HGNC:28171]	HDHD3
ENSBTAG00000014310	0.511953	0.00411756	HEAT repeat containing 5B [Source:HGNC Symbol;Acc:HGNC:29273]	HEATR5B
ENSBTAG00000021216	2.89724	0.0360501	HECT, C2 and WW domain containing E3 ubiquitin protein ligase 1 [Source:HGNC Symbol;Acc:HGNC:22195]	HECW1
ENSBTAG00000004746	1.42796	0.0147543	helicase with zinc finger [Source:HGNC Symbol;Acc:HGNC:16878]	HELZ
ENSBTAG00000013916	0.637676	0.0494516	E3 ubiquitin-protein ligase HERC2 [Source:RefSeq peptide;Acc:NP_001193010]	HERC2
ENSBTAG00000010120	1.16464	0.00635901	HECT and RLD domain containing E3 ubiquitin protein ligase 3 [Source:HGNC Symbol;Acc:HGNC:4876]	HERC3
ENSBTAG00000000569	-1.11145	0.013063	hes family bHLH transcription factor 1 [Source:HGNC Symbol;Acc:HGNC:5192]	HES1
ENSBTAG00000024974	0.887954	0.00760538	hexamethylene bisacetamide inducible 2 [Source:HGNC Symbol;Acc:HGNC:28591]	HEXIM2
ENSBTAG00000013065	0.644973	0.0484243	hemochromatosis [Source:HGNC Symbol;Acc:HGNC:4886]	HFE
ENSBTAG00000007787	1.29797	0.00136589	3-hydroxyisobutyryl-CoA hydrolase [Source:HGNC Symbol;Acc:HGNC:4908]	HIBCH
ENSBTAG00000020935	1.27951	0.0479767	hypoxia inducible factor 1 alpha subunit [Source:HGNC Symbol;Acc:HGNC:4910]	HIF1A
ENSBTAG00000018948	4.03929	0.00241652	hypoxia inducible factor 3 alpha subunit [Source:HGNC Symbol;Acc:HGNC:15825]	HIF3A
ENSBTAG00000011444	0.612733	0.0123229	histidine triad nucleotide binding protein 2 [Source:HGNC Symbol;Acc:HGNC:18344]	HINT2
ENSBTAG00000046096	-0.855638	0.0450874	histone cluster 1 H4 family member e [Source:HGNC Symbol;Acc:HGNC:4790]	HIST1H4E
ENSBTAG00000033398	3.66932	0.034614	hexokinase domain containing 1 [Source:HGNC Symbol;Acc:HGNC:23302]	HKDC1
ENSBTAG00000007840	1.84697	0.00194096	3-hydroxy-3-methylglutaryl-CoA reductase [Source:HGNC Symbol;Acc:HGNC:5006]	HMGCR
ENSBTAG00000011839	1.87978	0.00463289	hydroxymethylglutaryl-CoA synthase, cytoplasmic [Source:RefSeq peptide;Acc:NP_001193507]	HMGCS1
ENSBTAG00000010533	0.599695	0.0200579	Bos taurus HMG box domain containing 4 (HMGXB4), mRNA. [Source:RefSeq mRNA;Acc:NM_001101856]	HMGXB4
ENSBTAG00000016578	-0.423482	0.0388285	heterogeneous nuclear ribonucleoprotein R [Source:HGNC Symbol;Acc:HGNC:5047]	HNRNPR
ENSBTAG00000030671	1.77211	0.0228052	protein Hook homolog 1 [Source:RefSeq peptide;Acc:NP_001193799]	HOOK1
ENSBTAG00000016030	-0.821212	0.0282885	homeobox D10 [Source:HGNC Symbol;Acc:HGNC:5133]	HOXD10
ENSBTAG00000033330	-1.19162	0.0180285	homeobox D11 [Source:HGNC Symbol;Acc:HGNC:5134]	HOXD11
ENSBTAG00000020132	-0.455139	0.0394456	histone PARylation factor 1 [Source:HGNC Symbol;Acc:HGNC:26051]	HPF1
ENSBTAG00000025942	4.82959	0.000572058	hydroxyprostaglandin dehydrogenase 15-(NAD) [Source:HGNC Symbol;Acc:HGNC:5154]	HPGD
ENSBTAG00000001447	1.13257	0.0353436	histamine receptor H1 [Source:HGNC Symbol;Acc:HGNC:5182]	HRH1
ENSBTAG00000031107	-2.10655	0.0079879	Bos taurus heparan sulfate (glucosamine) 3-O-sulfotransferase 3A1 (HS3ST3A1), mRNA. [Source:RefSeq mRNA;Acc:NM_001192548]	HS3ST3A1
ENSBTAG00000003234	-1.3511	0.00579787	hydroxysteroid 17-beta dehydrogenase 2 [Source:HGNC Symbol;Acc:HGNC:5211]	HSD17B2
ENSBTAG00000006978	1.07596	0.0145971	hydroxysteroid 17-beta dehydrogenase 4 [Source:HGNC Symbol;Acc:HGNC:5213]	HSD17B4
ENSBTAG00000010837	-2.55116	0.00123439	5-hydroxytryptamine receptor 4 [Source:HGNC Symbol;Acc:HGNC:5299]	HTR4
ENSBTAG00000008783	-1.33521	0.0469461	5-hydroxytryptamine receptor 7 [Source:HGNC Symbol;Acc:HGNC:5302]	HTR7
ENSBTAG00000008673	1.60437	0.0475949	islet cell autoantigen 1 like [Source:HGNC Symbol;Acc:HGNC:14442]	ICA1L
ENSBTAG00000015742	-1.12171	0.0423859	intercellular adhesion molecule 3 [Source:HGNC Symbol;Acc:HGNC:5346]	ICAM3
ENSBTAG00000021596	-2.86672	0.0067158	inducible T-cell costimulator [Source:HGNC Symbol;Acc:HGNC:5351]	ICOS
ENSBTAG00000020527	2.95099	0.000420442	isocitrate dehydrogenase (NADP(+)) 1, cytosolic [Source:HGNC Symbol;Acc:HGNC:5382]	IDH1
ENSBTAG00000014093	0.995975	0.0330035	isocitrate dehydrogenase (NADP(+)) 2, mitochondrial [Source:HGNC Symbol;Acc:HGNC:5383]	IDH2
ENSBTAG00000004075	2.27861	0.000212604	isopentenyl-diphosphate delta isomerase 1 [Source:HGNC Symbol;Acc:HGNC:5387]	IDI1
ENSBTAG00000011056	0.659144	0.0362759	iduronate 2-sulfatase precursor [Source:RefSeq peptide;Acc:NP_001179780]	IDS
ENSBTAG00000046768	7.77219	0.0405685	insulin like growth factor binding protein 1 [Source:HGNC Symbol;Acc:HGNC:5469]	IGFBP1
ENSBTAG00000005596	2.94361	0.00417026	insulin like growth factor binding protein 2 [Source:HGNC Symbol;Acc:HGNC:5471]	IGFBP2
ENSBTAG00000003994	-2.99863	0.00216207	Insulin-like growth factor-binding protein 3 [Source:UniProtKB/Swiss-Prot;Acc:P20959]	IgFBp3
ENSBTAG00000014078	-1.16953	0.00882394	insulin like growth factor binding protein like 1 [Source:HGNC Symbol;Acc:HGNC:20081]	IGFBPL1
ENSBTAG00000045704	2.14775	0.00204049	immunoglobulin superfamily member 11 [Source:HGNC Symbol;Acc:HGNC:16669]	IGSF11
ENSBTAG00000002029	1.2323	0.0150323	immunoglobulin superfamily member 5 [Source:HGNC Symbol;Acc:HGNC:5952]	IGSF5
ENSBTAG00000010408	-1.57653	0.0196232	inhibitor of nuclear factor kappa B kinase subunit epsilon [Source:HGNC Symbol;Acc:HGNC:14552]	IKBKE
ENSBTAG00000006268	0.41451	0.0261001	Bos taurus inhibitor of kappa light polypeptide gene enhancer in B-cells, kinase gamma (IKBKG), mRNA. [Source:RefSeq mRNA;Acc:NM_174354]	IKBKG
ENSBTAG00000020022	2.79497	0.00034271	interleukin-13 receptor subunit alpha-2 precursor [Source:RefSeq peptide;Acc:NP_001095766]	IL13RA2
ENSBTAG00000002150	-2.0936	0.00746329	Interleukin-17A [Source:UniProtKB/Swiss-Prot;Acc:Q687Y7]	IL17
ENSBTAG00000011067	0.35537	0.0185271	interleukin 17 receptor A [Source:HGNC Symbol;Acc:HGNC:5985]	IL17RA
ENSBTAG00000033669	1.05731	0.0286645	interleukin 17 receptor C [Source:HGNC Symbol;Acc:HGNC:18358]	IL17RC
ENSBTAG00000012368	-0.948157	0.0315091	interleukin 21 [Source:HGNC Symbol;Acc:HGNC:6005]	IL21
ENSBTAG00000004351	6.82472	0.00087335	interleukin-31 receptor subunit alpha precursor [Source:RefSeq peptide;Acc:NP_001179492]	IL31RA
ENSBTAG00000014921	-2.32455	0.0200617	interleukin 6 [Source:HGNC Symbol;Acc:HGNC:6018]	IL6
ENSBTAG00000018474	3.35677	0.00054469	interleukin 6 receptor [Source:HGNC Symbol;Acc:HGNC:6019]	IL6R
ENSBTAG00000004705	1.14099	0.0124262	immunoglobulin like domain containing receptor 1 [Source:HGNC Symbol;Acc:HGNC:28741]	ILDR1
ENSBTAG00000009972	1.15386	0.0228482	inhibin alpha subunit [Source:HGNC Symbol;Acc:HGNC:6065]	INHA
ENSBTAG00000007584	0.725321	0.0425427	inositol polyphosphate-1-phosphatase [Source:HGNC Symbol;Acc:HGNC:6071]	INPP1
ENSBTAG00000001592	1.7452	0.0110916	insulin induced gene 1 [Source:HGNC Symbol;Acc:HGNC:6083]	INSIG1
ENSBTAG00000025003	-0.31135	0.0139611	integrator complex subunit 10 [Source:HGNC Symbol;Acc:HGNC:25548]	INTS10
ENSBTAG00000018548	-0.419763	0.0345997	integrator complex subunit 7 [Source:HGNC Symbol;Acc:HGNC:24484]	INTS7
ENSBTAG00000033603	-0.75856	0.0147011	inositol hexakisphosphate kinase 3 [Source:HGNC Symbol;Acc:HGNC:17269]	IP6K3
ENSBTAG00000002849	3.25604	0.00136373	interferon regulatory factor 6 [Source:HGNC Symbol;Acc:HGNC:6121]	IRF6
ENSBTAG00000019883	1.11287	0.0048562	IST1, ESCRT-III associated factor [Source:HGNC Symbol;Acc:HGNC:28977]	IST1
ENSBTAG00000008373	1.36581	2.45649e-06	integrin subunit alpha 10 [Source:HGNC Symbol;Acc:HGNC:6135]	ITGA10
ENSBTAG00000018169	1.79959	0.00373604	integrin subunit beta 4 [Source:HGNC Symbol;Acc:HGNC:6158]	ITGB4
ENSBTAG00000009080	2.67279	0.034555	integrin subunit beta 6 [Source:HGNC Symbol;Acc:HGNC:6161]	ITGB6
ENSBTAG00000017855	0.778009	0.000642625	integral membrane protein 2C [Source:HGNC Symbol;Acc:HGNC:6175]	ITM2C
ENSBTAG00000034995	1.4327	0.00120206	inositol 1,4,5-trisphosphate receptor interacting protein-like 1 [Source:HGNC Symbol;Acc:HGNC:29371]	ITPRIPL1
ENSBTAG00000010832	0.625895	0.00849355	jagunal homolog 1 [Source:HGNC Symbol;Acc:HGNC:26926]	JAGN1
ENSBTAG00000019024	1.30856	0.0251957	JAZF zinc finger 1 [Source:HGNC Symbol;Acc:HGNC:28917]	JAZF1
ENSBTAG00000009451	0.62424	0.00761202	Jun dimerization protein 2 [Source:HGNC Symbol;Acc:HGNC:17546]	JDP2
ENSBTAG00000008842	2.39642	0.045946	junctophilin 1 [Source:HGNC Symbol;Acc:HGNC:14201]	JPH1
ENSBTAG00000014956	-1.24562	0.00752601	junctional sarcoplasmic reticulum protein 1 [Source:HGNC Symbol;Acc:HGNC:24963]	JSRP1
ENSBTAG00000015677	-0.438433	0.0248045	lysyl-tRNA synthetase [Source:HGNC Symbol;Acc:HGNC:6215]	KARS
ENSBTAG00000018978	1.12414	0.0281122	cysteine-rich protein 2-binding protein [Source:RefSeq peptide;Acc:NP_001192984]	KAT14
ENSBTAG00000016125	-0.792682	0.0183056	potassium voltage-gated channel subfamily A member 7 [Source:HGNC Symbol;Acc:HGNC:6226]	KCNA7
ENSBTAG00000011873	-4.42367	0.0137773	potassium voltage-gated channel subfamily E regulatory subunit 3 [Source:HGNC Symbol;Acc:HGNC:6243]	KCNE3
ENSBTAG00000016613	5.08874	0.0160387	potassium voltage-gated channel subfamily H member 6 [Source:HGNC Symbol;Acc:HGNC:18862]	KCNH6
ENSBTAG00000012798	2.03934	0.00817811	potassium voltage-gated channel subfamily H member 8 [Source:HGNC Symbol;Acc:HGNC:18864]	KCNH8
ENSBTAG00000047743	3.0942	0.0178599	potassium voltage-gated channel interacting protein 4 [Source:HGNC Symbol;Acc:HGNC:30083]	KCNIP4
ENSBTAG00000011076	1.78498	0.036542	potassium calcium-activated channel subfamily N member 2 [Source:HGNC Symbol;Acc:HGNC:6291]	KCNN2
ENSBTAG00000018249	-0.873387	0.0410724	potassium calcium-activated channel subfamily N member 3 [Source:HGNC Symbol;Acc:HGNC:6292]	KCNN3
ENSBTAG00000008512	2.3847	0.000561864	potassium voltage-gated channel modifier subfamily V member 1 [Source:HGNC Symbol;Acc:HGNC:18861]	KCNV1
ENSBTAG00000011668	2.10307	0.000220837	potassium channel tetramerization domain containing 14 [Source:HGNC Symbol;Acc:HGNC:23295]	KCTD14
ENSBTAG00000019252	1.38399	0.0415069	keratinocyte differentiation factor 1 [Source:HGNC Symbol;Acc:HGNC:26624]	KDF1
ENSBTAG00000007723	0.463232	0.0222936	3-ketodihydrosphingosine reductase precursor [Source:RefSeq peptide;Acc:NP_001039384]	KDSR
ENSBTAG00000014340	2.4914	0.0438808	keratocan [Source:HGNC Symbol;Acc:HGNC:6309]	KERA
ENSBTAG00000008435	-0.861297	0.0347885	KIAA0141 [Source:HGNC Symbol;Acc:HGNC:28969]	KIAA0141
ENSBTAG00000013175	1.42546	0.00360884	KIAA0355 [Source:HGNC Symbol;Acc:HGNC:29016]	KIAA0355
ENSBTAG00000006712	0.442798	0.0249131	KIAA0368 [Source:HGNC Symbol;Acc:HGNC:29020]	KIAA0368
ENSBTAG00000020835	0.766099	0.0125384	KIAA0513 [Source:HGNC Symbol;Acc:HGNC:29058]	KIAA0513
ENSBTAG00000015593	0.678677	0.0116783	KIAA0753 [Source:HGNC Symbol;Acc:HGNC:29110]	KIAA0753
ENSBTAG00000047509	1.26611	0.011659	KIAA1257 [Source:HGNC Symbol;Acc:HGNC:29231]	KIAA1257
ENSBTAG00000008950	2.19165	0.00960098	KIAA1456 [Source:HGNC Symbol;Acc:HGNC:26725]	KIAA1456
ENSBTAG00000018062	0.986935	0.00315649	KIAA1522 [Source:HGNC Symbol;Acc:HGNC:29301]	KIAA1522
ENSBTAG00000021073	2.4628	0.00164549	KIAA1549 [Source:HGNC Symbol;Acc:HGNC:22219]	KIAA1549
ENSBTAG00000015685	-5.37219	0.000223474	kinesin family member 12 [Source:HGNC Symbol;Acc:HGNC:21495]	KIF12
ENSBTAG00000017232	2.55958	0.00508563	kinesin family member 13B [Source:HGNC Symbol;Acc:HGNC:14405]	KIF13B
ENSBTAG00000021904	1.39062	0.0267753	kinesin family member 26A [Source:HGNC Symbol;Acc:HGNC:20226]	KIF26A
ENSBTAG00000007826	-1.72658	0.00453759	kin of IRRE like 2 (Drosophila) [Source:HGNC Symbol;Acc:HGNC:18816]	KIRREL2
ENSBTAG00000016229	0.938794	0.00104409	Kruppel like factor 9 [Source:HGNC Symbol;Acc:HGNC:1123]	KLF9
ENSBTAG00000006905	0.885966	0.0490409	kelch domain containing 4 [Source:HGNC Symbol;Acc:HGNC:25272]	KLHDC4
ENSBTAG00000030322	2.25935	0.0190126	kelch domain containing 7A [Source:HGNC Symbol;Acc:HGNC:26791]	KLHDC7A
ENSBTAG00000018539	1.55963	0.000221542	kallikrein 1 [Source:HGNC Symbol;Acc:HGNC:6357]	KLK1
ENSBTAG00000002257	1.98333	0.0318546	kallikrein related peptidase 11 [Source:HGNC Symbol;Acc:HGNC:6359]	KLK11
ENSBTAG00000030484	2.13203	0.00647359	kallikrein related peptidase 12 [Source:HGNC Symbol;Acc:HGNC:6360]	KLK12
ENSBTAG00000020415	1.05902	0.0452842	kallikrein-4 precursor [Source:RefSeq peptide;Acc:NP_001192550]	KLK4
ENSBTAG00000030483	-1.65199	0.0116532	kallikrein related peptidase 7 [Source:HGNC Symbol;Acc:HGNC:6368]	KLK7
ENSBTAG00000017793	1.29379	0.0481317	killer cell lectin like receptor G2 [Source:HGNC Symbol;Acc:HGNC:24778]	KLRG2
ENSBTAG00000032340	-0.539765	0.0452224	kinetochore localized astrin/SPAG5 binding protein [Source:HGNC Symbol;Acc:HGNC:30767]	KNSTRN
ENSBTAG00000033766	1.934	0.00207739	keratin 16 [Source:HGNC Symbol;Acc:HGNC:6423]	KRT16
ENSBTAG00000044119	7.18924	0.000293636	kinase suppressor of ras 2 [Source:HGNC Symbol;Acc:HGNC:18610]	KSR2
ENSBTAG00000017393	0.405695	0.0453164	l(3)mbt-like 3 (Drosophila) [Source:HGNC Symbol;Acc:HGNC:23035]	L3MBTL3
ENSBTAG00000024663	1.18548	0.0120464	ladinin 1 [Source:HGNC Symbol;Acc:HGNC:6472]	LAD1
ENSBTAG00000018160	-2.30791	0.00872654	laminin subunit alpha 1 [Source:HGNC Symbol;Acc:HGNC:6481]	LAMA1
ENSBTAG00000010229	2.18521	0.000209269	laminin subunit alpha 2 [Source:HGNC Symbol;Acc:HGNC:6482]	LAMA2
ENSBTAG00000008817	-0.908812	0.0195808	Bos taurus laminin, alpha 4 (LAMA4), mRNA. [Source:RefSeq mRNA;Acc:NM_001205965]	LAMA4
ENSBTAG00000017473	1.78738	0.0167489	laminin subunit gamma 3 [Source:HGNC Symbol;Acc:HGNC:6494]	LAMC3
ENSBTAG00000013899	0.677222	0.00885035	La ribonucleoprotein domain family member 4B [Source:HGNC Symbol;Acc:HGNC:28987]	LARP4B
ENSBTAG00000026111	-2.18099	0.00382969	limb bud and heart development [Source:HGNC Symbol;Acc:HGNC:29532]	LBH
ENSBTAG00000014472	-0.881681	0.0107837	leucine carboxyl methyltransferase 2 [Source:HGNC Symbol;Acc:HGNC:17558]	LCMT2
ENSBTAG00000012314	2.09551	0.000905282	low density lipoprotein receptor [Source:HGNC Symbol;Acc:HGNC:6547]	LDLR
ENSBTAG00000024195	2.76625	0.00351	low density lipoprotein receptor class A domain containing 1 [Source:HGNC Symbol;Acc:HGNC:32069]	LDLRAD1
ENSBTAG00000010957	-0.633786	0.0252156	phospholysine phosphohistidine inorganic pyrophosphate phosphatase [Source:HGNC Symbol;Acc:HGNC:30042]	LHPP
ENSBTAG00000010990	1.57521	0.011887	LIM homeobox 2 [Source:HGNC Symbol;Acc:HGNC:6594]	LHX2
ENSBTAG00000007424	-2.31614	0.0231145	LIF, interleukin 6 family cytokine [Source:HGNC Symbol;Acc:HGNC:6596]	LIF
ENSBTAG00000011367	1.82892	0.0360084	lin-7 homolog A, crumbs cell polarity complex component [Source:HGNC Symbol;Acc:HGNC:17787]	LIN7A
ENSBTAG00000003975	0.548252	0.00874259	lectin, mannose binding 2 like [Source:HGNC Symbol;Acc:HGNC:19263]	LMAN2L
ENSBTAG00000010867	0.611225	0.0200456	lon peptidase 2, peroxisomal [Source:HGNC Symbol;Acc:HGNC:20598]	LONP2
ENSBTAG00000003791	4.01954	0.00675994	lysophosphatidic acid receptor 3 [Source:RefSeq peptide;Acc:NP_001179670]	LPAR3
ENSBTAG00000007689	0.961995	0.00856559	lipin 1 [Source:HGNC Symbol;Acc:HGNC:13345]	LPIN1
ENSBTAG00000009165	0.909308	0.0493071	phosphatidate phosphatase LPIN3 [Source:RefSeq peptide;Acc:NP_001179469]	LPIN3
ENSBTAG00000017167	3.38924	0.0082597	lecithin retinol acyltransferase (phosphatidylcholine--retinol O-acyltransferase) [Source:HGNC Symbol;Acc:HGNC:6685]	LRAT
ENSBTAG00000018546	1.33138	0.0138727	LPS responsive beige-like anchor protein [Source:HGNC Symbol;Acc:HGNC:1742]	LRBA
ENSBTAG00000004555	7.88406	9.30302e-06	LDL receptor related protein 2 [Source:HGNC Symbol;Acc:HGNC:6694]	LRP2
ENSBTAG00000004926	-0.49445	0.0161702	leucine rich repeat protein 1 [Source:HGNC Symbol;Acc:HGNC:19742]	LRR1
ENSBTAG00000005996	-1.59699	0.0023332	leucine rich repeat containing 18 [Source:HGNC Symbol;Acc:HGNC:23199]	LRRC18
ENSBTAG00000010704	0.983549	0.00975773	leucine-rich repeat-containing protein 4 [Source:RefSeq peptide;Acc:NP_001014938]	LRRC4
ENSBTAG00000014599	1.8769	0.01477	leucine rich repeat containing 66 [Source:HGNC Symbol;Acc:HGNC:34299]	LRRC66
ENSBTAG00000004300	1.1888	0.00627462	leucine rich repeat containing 8 family member E [Source:HGNC Symbol;Acc:HGNC:26272]	LRRC8E
ENSBTAG00000001176	2.25599	2.95807e-05	leucine rich repeat neuronal 1 [Source:HGNC Symbol;Acc:HGNC:20980]	LRRN1
ENSBTAG00000016885	3.37895	0.0281779	leucine rich repeat transmembrane neuronal 3 [Source:HGNC Symbol;Acc:HGNC:19410]	LRRTM3
ENSBTAG00000007363	-0.240779	0.0448784	LSM3 homolog, U6 small nuclear RNA and mRNA degradation associated [Source:HGNC Symbol;Acc:HGNC:17874]	LSM3
ENSBTAG00000018936	0.859843	0.0143902	lanosterol synthase [Source:HGNC Symbol;Acc:HGNC:6708]	LSS
ENSBTAG00000019839	-1.61497	0.0435961	latent-transforming growth factor beta-binding protein 1 precursor [Source:RefSeq peptide;Acc:NP_001096561]	LTBP1
ENSBTAG00000004757	-1.31283	0.0294416	latent transforming growth factor beta binding protein 4 [Source:HGNC Symbol;Acc:HGNC:6717]	LTBP4
ENSBTAG00000017040	1.56154	0.00240449	lymphocyte antigen 6 family member E [Source:HGNC Symbol;Acc:HGNC:6727]	LY6E
ENSBTAG00000000585	7.96942	0.00599735	lymphocyte antigen 6 family member G6C [Source:HGNC Symbol;Acc:HGNC:13936]	LY6G6C
ENSBTAG00000010961	-0.708439	0.00795186	LYR motif containing 7 [Source:HGNC Symbol;Acc:HGNC:28072]	LYRM7
ENSBTAG00000034069	-2.03486	0.013051	mab-21 like 1 [Source:HGNC Symbol;Acc:HGNC:6757]	MAB21L1
ENSBTAG00000019403	0.800531	0.0368296	mitochondrial assembly of ribosomal large subunit 1 [Source:HGNC Symbol;Acc:HGNC:21721]	MALSU1
ENSBTAG00000024381	-1.33565	0.033123	mannosyl-oligosaccharide 1,2-alpha-mannosidase IA [Source:RefSeq peptide;Acc:NP_001192901]	MAN1A1
ENSBTAG00000018905	0.810119	0.0118895	mannosidase alpha class 2A member 2 [Source:HGNC Symbol;Acc:HGNC:6825]	MAN2A2
ENSBTAG00000000528	0.615767	0.0147779	mannosidase beta like [Source:HGNC Symbol;Acc:HGNC:15799]	MANBAL
ENSBTAG00000012566	0.793282	0.0489434	microtubule associated protein 10 [Source:HGNC Symbol;Acc:HGNC:29265]	MAP10
ENSBTAG00000001037	1.1679	0.00431432	mitogen-activated protein kinase kinase kinase kinase 2 [Source:RefSeq peptide;Acc:NP_001193204]	MAP4K2
ENSBTAG00000010007	3.16578	0.00544536	mitogen-activated protein kinase 13 [Source:HGNC Symbol;Acc:HGNC:6875]	MAPK13
ENSBTAG00000030179	2.39357	0.00582647	mitogen-activated protein kinase 8 interacting protein 2 [Source:HGNC Symbol;Acc:HGNC:6883]	MAPK8IP2
ENSBTAG00000009346	1.00489	0.0151769	MAP kinase-activated protein kinase 5 [Source:RefSeq peptide;Acc:NP_001193787]	MAPKAPK5
ENSBTAG00000002082	-0.907383	0.0390671	myristoylated alanine rich protein kinase C substrate [Source:HGNC Symbol;Acc:HGNC:6759]	MARCKS
ENSBTAG00000040001	1.01587	0.025254	MARVEL domain containing 2 [Source:HGNC Symbol;Acc:HGNC:26401]	MARVELD2
ENSBTAG00000005963	2.82441	0.0211989	methionine adenosyltransferase 1A [Source:HGNC Symbol;Acc:HGNC:6903]	MAT1A
ENSBTAG00000006619	2.98254	0.0160421	megakaryocyte-associated tyrosine-protein kinase [Source:RefSeq peptide;Acc:NP_001030183]	MATK
ENSBTAG00000016519	-1.76423	0.00218552	membrane bound O-acyltransferase domain containing 1 [Source:HGNC Symbol;Acc:HGNC:21579]	MBOAT1
ENSBTAG00000019676	-3.20238	0.04036	Melanocortin receptor 4 [Source:UniProtKB/Swiss-Prot;Acc:Q9GLJ8]	MC4R
ENSBTAG00000046773	2.30646	0.0205538	mucolipin 2 [Source:HGNC Symbol;Acc:HGNC:13357]	MCOLN2
ENSBTAG00000016982	5.73447	8.94281e-05	mucolipin 3 [Source:HGNC Symbol;Acc:HGNC:13358]	MCOLN3
ENSBTAG00000011032	-0.403538	0.0193399	microcephalin 1 [Source:HGNC Symbol;Acc:HGNC:6954]	MCPH1
ENSBTAG00000045857	0.610598	0.00574247	MAPK regulated corepressor interacting protein 2 [Source:HGNC Symbol;Acc:HGNC:14142]	MCRIP2
ENSBTAG00000007740	-1.05771	0.0470097	midkine (neurite growth-promoting factor 2) [Source:HGNC Symbol;Acc:HGNC:6972]	MDK
ENSBTAG00000002389	0.385073	0.0245736	mediator complex subunit 19 [Source:HGNC Symbol;Acc:HGNC:29600]	MED19
ENSBTAG00000015751	-2.89859	0.0486295	mesenchyme homeobox 1 [Source:HGNC Symbol;Acc:HGNC:7013]	MEOX1
ENSBTAG00000003238	-1.39446	0.000538313	mesenchyme homeobox 2 [Source:HGNC Symbol;Acc:HGNC:7014]	MEOX2
ENSBTAG00000020391	7.29948	0.00165732	meprin A subunit beta [Source:HGNC Symbol;Acc:HGNC:7020]	MEP1B
ENSBTAG00000008624	0.73712	0.0266919	mesoderm development candidate 1 [Source:HGNC Symbol;Acc:HGNC:13519]	MESDC1
ENSBTAG00000001565	0.450941	0.0405353	mesoderm development candidate 2 [Source:HGNC Symbol;Acc:HGNC:13520]	MESDC2
ENSBTAG00000006161	2.18071	0.0487145	hepatocyte growth factor receptor precursor [Source:RefSeq peptide;Acc:NP_001013017]	MET
ENSBTAG00000006613	1.42169	0.00740226	methyltransferase like 17 [Source:HGNC Symbol;Acc:HGNC:19280]	METTL17
ENSBTAG00000001374	1.78227	0.025978	methyltransferase like 27 [Source:HGNC Symbol;Acc:HGNC:19068]	METTL27
ENSBTAG00000018868	0.588778	0.00149136	methyltransferase like 9 [Source:HGNC Symbol;Acc:HGNC:24586]	METTL9
ENSBTAG00000005314	0.388346	0.00800521	mitofusin 2 [Source:HGNC Symbol;Acc:HGNC:16877]	MFN2
ENSBTAG00000012503	1.4841	0.0360932	mannosyl (beta-1,4-)-glycoprotein beta-1,4-N-acetylglucosaminyltransferase [Source:HGNC Symbol;Acc:HGNC:7046]	MGAT3
ENSBTAG00000008541	0.83882	0.0430518	microsomal glutathione S-transferase 1 [Source:HGNC Symbol;Acc:HGNC:7061]	MGST1
ENSBTAG00000010720	1.00669	0.0440497	mindbomb E3 ubiquitin protein ligase 2 [Source:HGNC Symbol;Acc:HGNC:30577]	MIB2
ENSBTAG00000017439	1.32942	0.00323919	mitochondrial elongation factor 1 [Source:HGNC Symbol;Acc:HGNC:25979]	MIEF1
ENSBTAG00000024991	-2.1876	0.0394415	MKRN2 opposite strand [Source:HGNC Symbol;Acc:HGNC:40375]	MKRN2OS
ENSBTAG00000019279	0.816479	0.040853	mutL homolog 3 [Source:HGNC Symbol;Acc:HGNC:7128]	MLH3
ENSBTAG00000020676	-5.03027	0.0385288	matrix metallopeptidase 9 [Source:HGNC Symbol;Acc:HGNC:7176]	MMP9
ENSBTAG00000010285	-4.47732	0.0238876	multimerin 1 [Source:HGNC Symbol;Acc:HGNC:7178]	MMRN1
ENSBTAG00000008431	2.52191	0.0266033	monoacylglycerol O-acyltransferase 1 [Source:HGNC Symbol;Acc:HGNC:18210]	MOGAT1
ENSBTAG00000043961	-0.430494	0.0489338	multiple PDZ domain crumbs cell polarity complex component [Source:HGNC Symbol;Acc:HGNC:7208]	MPDZ
ENSBTAG00000030648	0.828387	0.0110916	mercaptopyruvate sulfurtransferase [Source:HGNC Symbol;Acc:HGNC:7223]	MPST
ENSBTAG00000001233	1.04909	0.0122245	myelin protein zero like 3 [Source:HGNC Symbol;Acc:HGNC:27279]	MPZL3
ENSBTAG00000013215	1.57429	3.28568e-05	melanoregulin [Source:HGNC Symbol;Acc:HGNC:25478]	MREG
ENSBTAG00000014458	0.422116	0.0388326	maestro heat like repeat family member 1 [Source:HGNC Symbol;Acc:HGNC:26958]	MROH1
ENSBTAG00000015006	-0.460633	0.00702133	mitochondrial ribosomal protein L11 [Source:HGNC Symbol;Acc:HGNC:14042]	MRPL11
ENSBTAG00000002557	1.35285	0.00533811	mitochondrial ribosomal protein L19 [Source:HGNC Symbol;Acc:HGNC:14052]	MRPL19
ENSBTAG00000000991	1.06599	0.0378856	mitochondrial ribosomal protein L32 [Source:HGNC Symbol;Acc:HGNC:14035]	MRPL32
ENSBTAG00000000825	-0.495204	0.0115174	mitochondrial ribosomal protein S26 [Source:HGNC Symbol;Acc:HGNC:14045]	MRPS26
ENSBTAG00000009289	3.80639	0.000742653	membrane spanning 4-domains A8 [Source:HGNC Symbol;Acc:HGNC:13380]	MS4A8
ENSBTAG00000005404	-1.2047	0.0243244	musculin [Source:HGNC Symbol;Acc:HGNC:7321]	MSC
ENSBTAG00000033580	-2.23045	0.0459244	mesothelin-like [Source:HGNC Symbol;Acc:HGNC:14170]	MSLNL
ENSBTAG00000003068	2.29927	0.00129639	methylsterol monooxygenase 1 [Source:HGNC Symbol;Acc:HGNC:10545]	MSMO1
ENSBTAG00000013873	-2.00997	0.0211218	msh homeobox 2 [Source:HGNC Symbol;Acc:HGNC:7392]	MSX2
ENSBTAG00000009846	1.80439	0.0332857	monofunctional C1-tetrahydrofolate synthase, mitochondrial precursor [Source:RefSeq peptide;Acc:NP_001069486]	MTHFD1L
ENSBTAG00000020698	1.84002	0.00182977	methylenetetrahydrofolate reductase [Source:HGNC Symbol;Acc:HGNC:7436]	MTHFR
ENSBTAG00000014422	0.540397	0.0199569	myotubularin related protein 10 [Source:HGNC Symbol;Acc:HGNC:25999]	MTMR10
ENSBTAG00000012496	0.894275	0.0499774	myotubularin related protein 11 [Source:HGNC Symbol;Acc:HGNC:24307]	MTMR11
ENSBTAG00000009275	0.56878	0.034899	mitochondrial translational release factor 1 like [Source:HGNC Symbol;Acc:HGNC:21051]	MTRF1L
ENSBTAG00000009401	1.65945	0.0126441	5-methyltetrahydrofolate-homocysteine methyltransferase reductase [Source:HGNC Symbol;Acc:HGNC:7473]	MTRR
ENSBTAG00000039682	1.37793	0.0209802	microtubule associated scaffold protein 1 [Source:HGNC Symbol;Acc:HGNC:29789]	MTUS1
ENSBTAG00000012059	1.05415	0.0263155	mevalonate diphosphate decarboxylase [Source:HGNC Symbol;Acc:HGNC:7529]	MVD
ENSBTAG00000000563	0.693064	0.0113544	Myeloid differentiation primary response protein MyD88 [Source:UniProtKB/Swiss-Prot;Acc:Q599T9]	MyD88
ENSBTAG00000008394	6.13658	0.0108883	myosin light chain 3 [Source:HGNC Symbol;Acc:HGNC:7584]	MYL3
ENSBTAG00000011256	0.993928	0.0155584	myosin IB [Source:HGNC Symbol;Acc:HGNC:7596]	MYO1B
ENSBTAG00000002123	2.2678	0.0197007	myosin IIIA [Source:HGNC Symbol;Acc:HGNC:7601]	MYO3A
ENSBTAG00000007782	3.07379	9.235e-05	myotilin [Source:HGNC Symbol;Acc:HGNC:12399]	MYOT
ENSBTAG00000006990	-0.932304	0.0342854	myelin regulatory factor [Source:HGNC Symbol;Acc:HGNC:1181]	MYRF
ENSBTAG00000014829	-2.24494	0.0274501	myelin regulatory factor-like [Source:HGNC Symbol;Acc:HGNC:26316]	MYRFL
ENSBTAG00000006368	0.984777	0.00861488	NEDD4 binding protein 3 [Source:HGNC Symbol;Acc:HGNC:29852]	N4BP3
ENSBTAG00000006324	-0.778016	0.0268036	NGFI-A binding protein 2 [Source:HGNC Symbol;Acc:HGNC:7627]	NAB2
ENSBTAG00000008093	-1.22351	0.00516119	NAC alpha domain containing [Source:HGNC Symbol;Acc:HGNC:22196]	NACAD
ENSBTAG00000000212	0.322528	0.0468775	NAD kinase [Source:HGNC Symbol;Acc:HGNC:29831]	NADK
ENSBTAG00000016696	1.9066	0.0264855	neurochondrin [Source:HGNC Symbol;Acc:HGNC:17597]	NCDN
ENSBTAG00000007930	0.462374	0.0214365	nuclear receptor coactivator 6 [Source:HGNC Symbol;Acc:HGNC:15936]	NCOA6
ENSBTAG00000043568	-0.995991	0.00373616	NADH-ubiquinone oxidoreductase chain 3 [Source:UniProtKB/Swiss-Prot;Acc:P03898]	ND3
ENSBTAG00000009534	-0.400192	0.00675478	NADH dehydrogenase [ubiquinone] 1 beta subcomplex subunit 10 [Source:UniProtKB/Swiss-Prot;Acc:Q02373]	NDUFB10
ENSBTAG00000013339	3.15196	0.00725826	nebulette [Source:RefSeq peptide;Acc:NP_001178342]	NEBL
ENSBTAG00000013769	-1.24914	0.0495247	nectin cell adhesion molecule 3 [Source:HGNC Symbol;Acc:HGNC:17664]	NECTIN3
ENSBTAG00000001894	-0.389204	0.0401794	neural precursor cell expressed, developmentally down-regulated 1 [Source:HGNC Symbol;Acc:HGNC:7723]	NEDD1
ENSBTAG00000007453	-0.317981	0.0306462	negative elongation factor complex member E [Source:HGNC Symbol;Acc:HGNC:13974]	NELFE
ENSBTAG00000032183	-1.79259	0.0411581	neural EGFL like 2 [Source:HGNC Symbol;Acc:HGNC:7751]	NELL2
ENSBTAG00000005674	1.66703	0.00171908	neuraminidase 1 [Source:HGNC Symbol;Acc:HGNC:7758]	NEU1
ENSBTAG00000019255	-0.589052	0.0128202	nuclear factor, erythroid 2 like 2 [Source:HGNC Symbol;Acc:HGNC:7782]	NFE2L2
ENSBTAG00000039195	2.21167	0.0145301	NHS actin remodeling regulator [Source:HGNC Symbol;Acc:HGNC:7820]	NHS
ENSBTAG00000000245	1.28458	0.0068524	NHS like 1 [Source:HGNC Symbol;Acc:HGNC:21021]	NHSL1
ENSBTAG00000007244	1.02786	0.00352778	nidogen 1 [Source:HGNC Symbol;Acc:HGNC:7821]	NID1
ENSBTAG00000045744	-0.61769	0.0227568	NFKB repressing factor [Source:HGNC Symbol;Acc:HGNC:19374]	NKRF
ENSBTAG00000001388	3.0623	0.0309356	neuromedin B [Source:HGNC Symbol;Acc:HGNC:7842]	NMB
ENSBTAG00000016528	-0.443803	0.0261349	NOC2 like nucleolar associated transcriptional repressor [Source:HGNC Symbol;Acc:HGNC:24517]	NOC2L
ENSBTAG00000011368	-0.348461	0.0451982	NOC3 like DNA replication regulator [Source:HGNC Symbol;Acc:HGNC:24034]	NOC3L
ENSBTAG00000007435	-0.502216	0.0245567	nucleolar and coiled-body phosphoprotein 1 [Source:HGNC Symbol;Acc:HGNC:15608]	NOLC1
ENSBTAG00000001504	-0.563052	0.0282232	NOP14 nucleolar protein [Source:HGNC Symbol;Acc:HGNC:16821]	NOP14
ENSBTAG00000021192	-0.647788	0.00574267	NOP53 ribosome biogenesis factor [Source:HGNC Symbol;Acc:HGNC:4333]	NOP53
ENSBTAG00000002023	5.27036	0.0227828	nitric oxide synthase 1 [Source:HGNC Symbol;Acc:HGNC:7872]	NOS1
ENSBTAG00000002080	-2.41238	0.0474852	nephroblastoma overexpressed [Source:HGNC Symbol;Acc:HGNC:7885]	NOV
ENSBTAG00000002170	-1.34141	0.00324785	NOVA alternative splicing regulator 1 [Source:HGNC Symbol;Acc:HGNC:7886]	NOVA1
ENSBTAG00000009030	-1.81837	0.0144586	NADPH oxidase 5 [Source:HGNC Symbol;Acc:HGNC:14874]	NOX5
ENSBTAG00000010286	1.8507	0.014586	nuclear protein, coactivator of histone transcription [Source:HGNC Symbol;Acc:HGNC:7896]	NPAT
ENSBTAG00000015195	1.98512	0.001177	NPC intracellular cholesterol transporter 1 [Source:HGNC Symbol;Acc:HGNC:7897]	NPC1
ENSBTAG00000044146	2.66349	0.00685363	NPC1 like intracellular cholesterol transporter 1 [Source:HGNC Symbol;Acc:HGNC:7898]	NPC1L1
ENSBTAG00000007821	-3.56568	0.00684248	NPHS1, nephrin [Source:HGNC Symbol;Acc:HGNC:7908]	NPHS1
ENSBTAG00000015532	1.70309	0.00579174	nuclear receptor subfamily 0 group B member 1 [Source:HGNC Symbol;Acc:HGNC:7960]	NR0B1
ENSBTAG00000006732	6.48182	6.59634e-05	neuronal cell adhesion molecule [Source:HGNC Symbol;Acc:HGNC:7994]	NRCAM
ENSBTAG00000010689	1.7492	0.00282379	neuregulin 2 [Source:HGNC Symbol;Acc:HGNC:7998]	NRG2
ENSBTAG00000011971	-1.70171	0.00693296	neuropilin 2 [Source:HGNC Symbol;Acc:HGNC:8005]	NRP2
ENSBTAG00000009231	1.23078	0.0152976	NAD(P) dependent steroid dehydrogenase-like [Source:HGNC Symbol;Acc:HGNC:13398]	NSDHL
ENSBTAG00000011456	-0.712532	0.00709686	7-methylguanosine phosphate-specific 5'-nucleotidase [Source:RefSeq peptide;Acc:NP_001068983]	NT5C3B
ENSBTAG00000007235	-1.55585	0.00448038	netrin G2 [Source:HGNC Symbol;Acc:HGNC:14288]	NTNG2
ENSBTAG00000006590	0.480922	0.0163946	nudix hydrolase 16 like 1 [Source:HGNC Symbol;Acc:HGNC:28154]	NUDT16L1
ENSBTAG00000011683	0.752717	0.0412269	protein numb homolog [Source:RefSeq peptide;Acc:NP_001095421]	NUMB
ENSBTAG00000004965	-0.286611	0.042299	nucleoporin 133 [Source:HGNC Symbol;Acc:HGNC:18016]	NUP133
ENSBTAG00000003665	-1.50272	0.0368353	nuclear pore membrane glycoprotein 210 precursor [Source:RefSeq peptide;Acc:NP_001178390]	NUP210
ENSBTAG00000013465	1.21523	0.0153816	neurexophilin and PC-esterase domain family member 3 [Source:HGNC Symbol;Acc:HGNC:28238]	NXPE3
ENSBTAG00000020739	1.24602	0.00144314	nuclear transport factor 2 like export factor 2 [Source:HGNC Symbol;Acc:HGNC:18151]	NXT2
ENSBTAG00000001839	1.00809	0.0142586	OCIA domain containing 2 [Source:HGNC Symbol;Acc:HGNC:28685]	OCIAD2
ENSBTAG00000000561	1.92455	0.0113649	occludin [Source:HGNC Symbol;Acc:HGNC:8104]	OCLN
ENSBTAG00000006029	1.93625	0.0280698	oxoglutarate dehydrogenase [Source:HGNC Symbol;Acc:HGNC:8124]	OGDH
ENSBTAG00000030908	3.82568	0.0228693	olfactory receptor family 9 subfamily Q member 2 [Source:HGNC Symbol;Acc:HGNC:15328]	OR9Q2
ENSBTAG00000012050	1.66175	0.0105526	ORAI calcium release-activated calcium modulator 2 [Source:HGNC Symbol;Acc:HGNC:21667]	ORAI2
ENSBTAG00000019146	2.76278	0.0166892	oxysterol binding protein 2 [Source:HGNC Symbol;Acc:HGNC:8504]	OSBP2
ENSBTAG00000012508	3.48312	0.00284203	oxidative stress induced growth inhibitor 1 [Source:HGNC Symbol;Acc:HGNC:30093]	OSGIN1
ENSBTAG00000008113	3.57558	0.0096304	odd-skipped related transciption factor 1 [Source:HGNC Symbol;Acc:HGNC:8111]	OSR1
ENSBTAG00000011336	2.95467	0.000813035	otogelin like [Source:HGNC Symbol;Acc:HGNC:26901]	OTOGL
ENSBTAG00000012656	2.00062	0.0109524	ovo like transcriptional repressor 1 [Source:HGNC Symbol;Acc:HGNC:8525]	OVOL1
ENSBTAG00000008410	1.66077	0.0149045	ovo like zinc finger 2 [Source:HGNC Symbol;Acc:HGNC:15804]	OVOL2
ENSBTAG00000014820	0.759344	0.00117885	OXA1L, mitochondrial inner membrane protein [Source:HGNC Symbol;Acc:HGNC:8526]	OXA1L
ENSBTAG00000007031	0.626306	0.00771116	3-oxoacyl-ACP synthase, mitochondrial [Source:HGNC Symbol;Acc:HGNC:26063]	OXSM
ENSBTAG00000008026	-3.97671	0.0261153	oxytocin/neurophysin I prepropeptide [Source:HGNC Symbol;Acc:HGNC:8528]	OXT
ENSBTAG00000019772	-5.33747	0.00103579	oxytocin receptor [Source:HGNC Symbol;Acc:HGNC:8529]	OXTR
ENSBTAG00000000376	3.38082	0.00102393	purinergic receptor P2X 3 [Source:HGNC Symbol;Acc:HGNC:8534]	P2RX3
ENSBTAG00000032996	-0.859595	0.0328026	prolyl 4-hydroxylase subunit alpha 1 [Source:HGNC Symbol;Acc:HGNC:8546]	P4HA1
ENSBTAG00000006579	2.34569	0.00317877	prolyl 4-hydroxylase subunit alpha 3 [Source:HGNC Symbol;Acc:HGNC:30135]	P4HA3
ENSBTAG00000012630	-3.37438	0.0155408	peptidase domain containing associated with muscle regeneration 1 [Source:HGNC Symbol;Acc:HGNC:24554]	PAMR1
ENSBTAG00000009297	1.30343	0.00695437	pannexin 2 [Source:HGNC Symbol;Acc:HGNC:8600]	PANX2
ENSBTAG00000008887	0.855152	0.000781317	progestin and adipoQ receptor family member 3 [Source:HGNC Symbol;Acc:HGNC:30130]	PAQR3
ENSBTAG00000005917	-1.03107	0.00535848	par-6 family cell polarity regulator gamma [Source:HGNC Symbol;Acc:HGNC:16076]	PARD6G
ENSBTAG00000018097	0.93096	0.00661631	poly(A)-specific ribonuclease [Source:HGNC Symbol;Acc:HGNC:8609]	PARN
ENSBTAG00000040313	0.726974	0.00481294	prolyl-tRNA synthetase 2, mitochondrial (putative) [Source:HGNC Symbol;Acc:HGNC:30563]	PARS2
ENSBTAG00000021975	1.31436	0.0406372	PATJ, crumbs cell polarity complex component [Source:HGNC Symbol;Acc:HGNC:28881]	PATJ
ENSBTAG00000005913	1.86898	0.0114275	PAT1 homolog 1, processing body mRNA decay factor [Source:HGNC Symbol;Acc:HGNC:26721]	PATL1
ENSBTAG00000021566	1.77886	0.0227355	paired box 2 [Source:HGNC Symbol;Acc:HGNC:8616]	PAX2
ENSBTAG00000019340	1.41077	0.0206126	protocadherin 9 [Source:HGNC Symbol;Acc:HGNC:8661]	PCDH9
ENSBTAG00000011838	1.61145	0.0376119	PC-esterase domain containing 1B [Source:HGNC Symbol;Acc:HGNC:28255]	PCED1B
ENSBTAG00000017350	2.46505	0.0041244	piccolo presynaptic cytomatrix protein [Source:HGNC Symbol;Acc:HGNC:13406]	PCLO
ENSBTAG00000006675	3.24592	3.69268e-05	proprotein convertase subtilisin/kexin type 6 [Source:HGNC Symbol;Acc:HGNC:8569]	PCSK6
ENSBTAG00000009304	-0.390075	0.0444346	programmed cell death 5 [Source:HGNC Symbol;Acc:HGNC:8764]	PDCD5
ENSBTAG00000012100	-0.840871	0.0383953	phosphodiesterase 1A [Source:HGNC Symbol;Acc:HGNC:8774]	PDE1A
ENSBTAG00000002739	-1.1746	0.0437743	phosphodiesterase 1C [Source:HGNC Symbol;Acc:HGNC:8776]	PDE1C
ENSBTAG00000008419	0.837012	0.0456419	cGMP-dependent 3',5'-cyclic phosphodiesterase isoform PDE2A3 [Source:RefSeq peptide;Acc:NP_001137318]	PDE2A
ENSBTAG00000005218	1.69319	0.0144828	phosphodiesterase 3B [Source:HGNC Symbol;Acc:HGNC:8779]	PDE3B
ENSBTAG00000011614	-1.01826	0.0360128	phosphodiesterase 7A [Source:HGNC Symbol;Acc:HGNC:8791]	PDE7A
ENSBTAG00000015909	0.742318	0.0239976	phosphodiesterase 8A [Source:HGNC Symbol;Acc:HGNC:8793]	PDE8A
ENSBTAG00000007173	0.885222	0.00317907	platelet derived growth factor receptor alpha [Source:HGNC Symbol;Acc:HGNC:8803]	PDGFRA
ENSBTAG00000015426	-0.998991	0.0107898	PDZ and LIM domain 4 [Source:HGNC Symbol;Acc:HGNC:16501]	PDLIM4
ENSBTAG00000021859	-0.401176	0.0133742	decaprenyl diphosphate synthase subunit 2 [Source:HGNC Symbol;Acc:HGNC:23041]	PDSS2
ENSBTAG00000005810	3.72061	0.0193586	PDZ domain containing 1 [Source:HGNC Symbol;Acc:HGNC:8821]	PDZK1
ENSBTAG00000002555	2.53887	0.0189545	PDZK1 interacting protein 1 [Source:HGNC Symbol;Acc:HGNC:16887]	PDZK1IP1
ENSBTAG00000015416	2.23826	0.0189646	phosphatidylethanolamine binding protein 4 [Source:HGNC Symbol;Acc:HGNC:28319]	PEBP4
ENSBTAG00000006821	1.5583	0.000158812	peroxisomal trans-2-enoyl-CoA reductase [Source:HGNC Symbol;Acc:HGNC:18281]	PECR
ENSBTAG00000004924	6.59759	0.0110375	proenkephalin [Source:HGNC Symbol;Acc:HGNC:8831]	PENK
ENSBTAG00000003889	1.44104	0.0155853	period circadian protein homolog 1 [Source:RefSeq peptide;Acc:NP_001276701]	PER1
ENSBTAG00000008401	0.801453	0.0135097	6-phosphofructo-2-kinase/fructose-2,6-biphosphatase 3 [Source:HGNC Symbol;Acc:HGNC:8874]	PFKFB3
ENSBTAG00000013688	3.02558	5.77793e-05	placental growth factor [Source:HGNC Symbol;Acc:HGNC:8893]	PGF
ENSBTAG00000016722	0.535984	0.00559328	protein-glucosylgalactosylhydroxylysine glucosidase [Source:HGNC Symbol;Acc:HGNC:26210]	PGGHG
ENSBTAG00000013289	0.452572	0.0211745	PHD finger protein 8 [Source:HGNC Symbol;Acc:HGNC:20672]	PHF8
ENSBTAG00000039719	3.70837	0.000219833	phosphoglycerate dehydrogenase [Source:HGNC Symbol;Acc:HGNC:8923]	PHGDH
ENSBTAG00000031194	-1.63726	0.00505035	pleckstrin homology like domain family A member 2 [Source:HGNC Symbol;Acc:HGNC:12385]	PHLDA2
ENSBTAG00000001092	-0.307023	0.0320505	phosphatase, orphan 2 [Source:HGNC Symbol;Acc:HGNC:28316]	PHOSPHO2
ENSBTAG00000002092	-4.24731	0.0107459	peptidase inhibitor 16 [Source:HGNC Symbol;Acc:HGNC:21245]	PI16
ENSBTAG00000006909	1.17876	0.0117928	phosphatidylinositol 4,5-bisphosphate 3-kinase catalytic subunit beta isoform [Source:RefSeq peptide;Acc:NP_001192976]	PIK3CB
ENSBTAG00000002979	2.85183	0.0147727	phosphoinositide-3-kinase regulatory subunit 3 [Source:HGNC Symbol;Acc:HGNC:8981]	PIK3R3
ENSBTAG00000000396	-1.48399	0.0242861	Pim-1 proto-oncogene, serine/threonine kinase [Source:HGNC Symbol;Acc:HGNC:8986]	PIM1
ENSBTAG00000003942	0.491893	0.0197007	phosphatidylinositol-5-phosphate 4-kinase type 2 gamma [Source:HGNC Symbol;Acc:HGNC:23786]	PIP4K2C
ENSBTAG00000017799	0.723635	0.0242865	phosphatidylinositol transfer protein beta [Source:HGNC Symbol;Acc:HGNC:9002]	PITPNB
ENSBTAG00000006468	-1.65378	0.0312615	piwi-like protein 1 [Source:RefSeq peptide;Acc:NP_001302505]	PIWIL1
ENSBTAG00000019884	1.39881	0.043369	polycystin 1 like 3, transient receptor potential channel interacting [Source:HGNC Symbol;Acc:HGNC:21716]	PKD1L3
ENSBTAG00000019382	-1.61408	0.0367253	protein kinase domain-containing protein, cytoplasmic precursor [Source:RefSeq peptide;Acc:NP_001193650]	PKDCC
ENSBTAG00000046350	2.4864	0.00120453	plakophilin 1 [Source:HGNC Symbol;Acc:HGNC:9023]	PKP1
ENSBTAG00000048098	0.813833	0.0169871	plakophilin 3 [Source:HGNC Symbol;Acc:HGNC:9025]	PKP3
ENSBTAG00000021522	2.98573	0.0197996	phospholipase A2 group X [Source:HGNC Symbol;Acc:HGNC:9029]	PLA2G10
ENSBTAG00000013298	1.81257	0.0334702	phospholipase A2 group IVA [Source:HGNC Symbol;Acc:HGNC:9035]	PLA2G4A
ENSBTAG00000001244	1.39011	0.00524793	Tissue-type plasminogen activator Tissue-type plasminogen activator chain A Tissue-type plasminogen activator chain B [Source:UniProtKB/Swiss-Prot;Acc:Q28198]	PLAT
ENSBTAG00000003809	1.49839	0.040361	phospholipase C delta 4 [Source:HGNC Symbol;Acc:HGNC:9062]	PLCD4
ENSBTAG00000004636	1.59062	0.0360494	pleckstrin homology domain containing A1 [Source:HGNC Symbol;Acc:HGNC:14335]	PLEKHA1
ENSBTAG00000000941	0.36722	0.0487529	pleckstrin homology domain containing B2 [Source:HGNC Symbol;Acc:HGNC:19236]	PLEKHB2
ENSBTAG00000009679	1.53486	0.0404672	pleckstrin homology domain-containing family G member 1 [Source:RefSeq peptide;Acc:NP_001192850]	PLEKHG1
ENSBTAG00000020359	0.473536	0.0344471	pleckstrin homology and RUN domain containing M1 [Source:HGNC Symbol;Acc:HGNC:29017]	PLEKHM1
ENSBTAG00000005718	1.02278	0.0495495	perilipin 2 [Source:HGNC Symbol;Acc:HGNC:248]	PLIN2
ENSBTAG00000015690	-4.36347	0.0130498	perilipin 4 [Source:HGNC Symbol;Acc:HGNC:29393]	PLIN4
ENSBTAG00000011700	3.69859	0.000385347	plasmolipin [Source:HGNC Symbol;Acc:HGNC:18553]	PLLP
ENSBTAG00000000717	0.902762	0.029451	phospholipid phosphatase 2 [Source:HGNC Symbol;Acc:HGNC:9230]	PLPP2
ENSBTAG00000011640	1.12831	0.00206599	phospholipid phosphatase 3 [Source:HGNC Symbol;Acc:HGNC:9229]	PLPP3
ENSBTAG00000017819	1.63411	0.00769671	phosphomevalonate kinase [Source:HGNC Symbol;Acc:HGNC:9141]	PMVK
ENSBTAG00000017430	-3.77648	0.0450874	pregnancy up-regulated nonubiquitous CaM kinase [Source:HGNC Symbol;Acc:HGNC:13415]	PNCK
ENSBTAG00000011731	3.46126	0.000929289	phenylethanolamine N-methyltransferase [Source:HGNC Symbol;Acc:HGNC:9160]	PNMT
ENSBTAG00000015118	4.60528	0.035917	patatin like phospholipase domain containing 1 [Source:HGNC Symbol;Acc:HGNC:21246]	PNPLA1
ENSBTAG00000010452	1.15903	0.0101505	podocalyxin like [Source:HGNC Symbol;Acc:HGNC:9171]	PODXL
ENSBTAG00000008170	-0.52104	0.00856559	DNA polymerase alpha catalytic subunit [Source:RefSeq peptide;Acc:NP_001192994]	POLA1
ENSBTAG00000011083	-0.807364	0.0304064	DNA polymerase delta 1, catalytic subunit [Source:HGNC Symbol;Acc:HGNC:9175]	POLD1
ENSBTAG00000012241	-0.538062	0.0409524	DNA polymerase delta 2, accessory subunit [Source:HGNC Symbol;Acc:HGNC:9176]	POLD2
ENSBTAG00000012243	-0.500527	0.0324371	RNA polymerase I subunit E [Source:HGNC Symbol;Acc:HGNC:17631]	POLR1E
ENSBTAG00000009427	1.27165	0.00767818	protein phosphatase, Mg2+/Mn2+ dependent 1D [Source:HGNC Symbol;Acc:HGNC:9277]	PPM1D
ENSBTAG00000011857	1.74118	0.0217715	protein phosphatase, Mg2+/Mn2+ dependent 1H [Source:HGNC Symbol;Acc:HGNC:18583]	PPM1H
ENSBTAG00000006081	-2.11703	0.0281608	protein phosphatase, Mg2+/Mn2+ dependent 1J [Source:HGNC Symbol;Acc:HGNC:20785]	PPM1J
ENSBTAG00000039695	-0.673911	0.0167439	protein phosphatase 1 regulatory subunit 18 [Source:HGNC Symbol;Acc:HGNC:29413]	PPP1R18
ENSBTAG00000006035	2.1211	0.0190831	protein phosphatase 1 regulatory inhibitor subunit 1B [Source:HGNC Symbol;Acc:HGNC:9287]	PPP1R1B
ENSBTAG00000018317	0.633624	0.0157858	protein phosphatase 2 regulatory subunit Balpha [Source:HGNC Symbol;Acc:HGNC:9304]	PPP2R2A
ENSBTAG00000018332	1.12019	0.0176202	PTC7 protein phosphatase homolog [Source:HGNC Symbol;Acc:HGNC:30695]	PPTC7
ENSBTAG00000020552	0.781746	0.0187039	PR/SET domain 2 [Source:HGNC Symbol;Acc:HGNC:9347]	PRDM2
ENSBTAG00000007080	0.684624	0.0135601	prolactin regulatory element binding [Source:HGNC Symbol;Acc:HGNC:9356]	PREB
ENSBTAG00000011932	2.97605	0.0267779	proteoglycan 4 [Source:HGNC Symbol;Acc:HGNC:9364]	PRG4
ENSBTAG00000007937	-0.811461	0.0123763	primase (DNA) subunit 2 [Source:HGNC Symbol;Acc:HGNC:9370]	PRIM2
ENSBTAG00000014119	0.986143	0.0072024	protein kinase C zeta [Source:HGNC Symbol;Acc:HGNC:9412]	PRKCZ
ENSBTAG00000012789	-0.640509	0.0484128	protein kinase D1 [Source:HGNC Symbol;Acc:HGNC:9407]	PRKD1
ENSBTAG00000001096	-0.827131	0.0327896	protein activator of interferon induced protein kinase EIF2AK2 [Source:HGNC Symbol;Acc:HGNC:9438]	PRKRA
ENSBTAG00000011010	-2.03326	0.0117706	prion like protein doppel [Source:HGNC Symbol;Acc:HGNC:15748]	PRND
ENSBTAG00000003950	-4.53523	0.00551001	protein C, inactivator of coagulation factors Va and VIIIa [Source:HGNC Symbol;Acc:HGNC:9451]	PROC
ENSBTAG00000001952	3.59626	0.0112461	prominin 2 [Source:HGNC Symbol;Acc:HGNC:20685]	PROM2
ENSBTAG00000030172	1.08308	0.0202478	phosphoribosyl pyrophosphate synthetase associated protein 1 [Source:HGNC Symbol;Acc:HGNC:9466]	PRPSAP1
ENSBTAG00000045567	1.55998	0.0434348	proline rich 15 [Source:HGNC Symbol;Acc:HGNC:22310]	PRR15
ENSBTAG00000021029	1.7272	0.0164734	proline rich 5 like [Source:HGNC Symbol;Acc:HGNC:25878]	PRR5L
ENSBTAG00000047536	1.77162	0.00299102	proline rich and Gla domain 1 [Source:HGNC Symbol;Acc:HGNC:9469]	PRRG1
ENSBTAG00000009775	3.07795	0.0116026	proline rich and Gla domain 3 [Source:HGNC Symbol;Acc:HGNC:30798]	PRRG3
ENSBTAG00000017333	0.71034	0.0248675	periaxin [Source:HGNC Symbol;Acc:HGNC:13797]	PRX
ENSBTAG00000011757	1.6043	0.0062453	presenilin 1 [Source:HGNC Symbol;Acc:HGNC:9508]	PSEN1
ENSBTAG00000007872	-0.38214	0.0415069	PC4 and SFRS1-interacting protein [Source:RefSeq peptide;Acc:NP_001193405]	PSIP1
ENSBTAG00000031249	-0.554469	0.0307092	proteasome assembly chaperone 4 [Source:HGNC Symbol;Acc:HGNC:21108]	PSMG4
ENSBTAG00000013081	3.95553	0.00440831	phosphoserine phosphatase [Source:HGNC Symbol;Acc:HGNC:9577]	PSPH
ENSBTAG00000018806	-1.14543	0.0348737	proline and serine rich coiled-coil 1 [Source:HGNC Symbol;Acc:HGNC:24472]	PSRC1
ENSBTAG00000006703	-1.34075	0.0297134	prostaglandin D2 receptor [Source:HGNC Symbol;Acc:HGNC:9591]	PTGDR
ENSBTAG00000019453	-2.41724	0.0279503	prostaglandin E synthase [Source:HGNC Symbol;Acc:HGNC:9599]	PTGES
ENSBTAG00000015902	-6.40878	0.00381403	prostaglandin F receptor [Source:HGNC Symbol;Acc:HGNC:9600]	PTGFR
ENSBTAG00000014127	3.87748	0.0138292	prostaglandin-endoperoxide synthase 2 [Source:HGNC Symbol;Acc:HGNC:9605]	PTGS2
ENSBTAG00000011992	2.84171	0.0298659	parathyroid hormone 2 receptor [Source:HGNC Symbol;Acc:HGNC:9609]	PTH2R
ENSBTAG00000039121	0.507076	0.0117836	protein tyrosine phosphatase type IVA, member 2 [Source:HGNC Symbol;Acc:HGNC:9635]	PTP4A2
ENSBTAG00000010563	0.565066	0.00235463	protein tyrosine phosphatase, non-receptor type 2 [Source:HGNC Symbol;Acc:HGNC:9650]	PTPN2
ENSBTAG00000014938	1.76627	0.000104063	protein tyrosine phosphatase, non-receptor type 20 [Source:HGNC Symbol;Acc:HGNC:23423]	PTPN20
ENSBTAG00000018841	2.01267	0.00188643	protein tyrosine phosphatase, non-receptor type 3 [Source:HGNC Symbol;Acc:HGNC:9655]	PTPN3
ENSBTAG00000020829	-0.705352	0.0497253	Bos taurus protein tyrosine phosphatase, receptor type, K (PTPRK), mRNA. [Source:RefSeq mRNA;Acc:NM_001191537]	PTPRK
ENSBTAG00000009012	3.76566	0.0267875	pentraxin 3 [Source:HGNC Symbol;Acc:HGNC:9692]	PTX3
ENSBTAG00000037493	-0.416435	0.0241576	poly(U) binding splicing factor 60 [Source:HGNC Symbol;Acc:HGNC:17042]	PUF60
ENSBTAG00000007619	-0.989746	0.0196003	pseudouridylate synthase-like 1 [Source:HGNC Symbol;Acc:HGNC:26914]	PUSL1
ENSBTAG00000015939	2.11262	0.0044745	poliovirus receptor-related protein 1 precursor [Source:RefSeq peptide;Acc:NP_001192951]	PVRL1
ENSBTAG00000004654	-0.29784	0.0328882	PWP1 homolog, endonuclein [Source:HGNC Symbol;Acc:HGNC:17015]	PWP1
ENSBTAG00000038738	1.20464	0.0332388	peroxisomal membrane protein 4 [Source:HGNC Symbol;Acc:HGNC:15920]	PXMP4
ENSBTAG00000011494	0.887963	0.0148132	glycogen phosphorylase L [Source:HGNC Symbol;Acc:HGNC:9725]	PYGL
ENSBTAG00000020541	0.592822	0.0197697	PIGY upstream reading frame [Source:HGNC Symbol;Acc:HGNC:44317]	PYURF
ENSBTAG00000030173	0.996625	0.0359603	glutamine rich 2 [Source:HGNC Symbol;Acc:HGNC:25326]	QRICH2
ENSBTAG00000025830	1.35852	0.010889	R3H domain and coiled-coil containing 1 [Source:HGNC Symbol;Acc:HGNC:27329]	R3HCC1
ENSBTAG00000005337	5.01861	0.00608929	RAB3B, member RAS oncogene family [Source:HGNC Symbol;Acc:HGNC:9778]	RAB3B
ENSBTAG00000007880	1.13643	0.0150834	RAB40C, member RAS oncogene family [Source:HGNC Symbol;Acc:HGNC:18285]	RAB40C
ENSBTAG00000011505	1.38988	0.0196772	rabaptin, RAB GTPase binding effector protein 1 [Source:HGNC Symbol;Acc:HGNC:17677]	RABEP1
ENSBTAG00000003842	0.575709	0.0197103	rab5 GDP/GTP exchange factor [Source:RefSeq peptide;Acc:NP_777016]	RABGEF1
ENSBTAG00000019648	-0.871457	0.00487848	Bos taurus guanine nucleotide binding protein (G protein), beta polypeptide 2-like 1 (GNB2L1), mRNA. [Source:RefSeq mRNA;Acc:NM_175802]	RACK1
ENSBTAG00000023843	2.40209	0.00102821	ras-specific guanine nucleotide-releasing factor RalGPS1 [Source:RefSeq peptide;Acc:NP_001180029]	RALGPS1
ENSBTAG00000019903	0.778377	0.00819916	receptor activity modifying protein 2 [Source:HGNC Symbol;Acc:HGNC:9844]	RAMP2
ENSBTAG00000021556	-0.703343	0.0450236	RAN binding protein 9 [Source:HGNC Symbol;Acc:HGNC:13727]	RANBP9
ENSBTAG00000016961	-0.949317	0.00378249	RAP2B, member of RAS oncogene family [Source:HGNC Symbol;Acc:HGNC:9862]	RAP2B
ENSBTAG00000012450	1.02744	0.0230638	Rap guanine nucleotide exchange factor 2 [Source:HGNC Symbol;Acc:HGNC:16854]	RAPGEF2
ENSBTAG00000027201	1.89654	0.0130215	Ras association (RalGDS/AF-6) and pleckstrin homology domains 1 [Source:HGNC Symbol;Acc:HGNC:14436]	RAPH1
ENSBTAG00000021745	-1.98154	0.0222134	receptor associated protein of the synapse [Source:HGNC Symbol;Acc:HGNC:9863]	RAPSN
ENSBTAG00000012500	-0.984954	0.00244753	retinoic acid receptor alpha [Source:HGNC Symbol;Acc:HGNC:9864]	RARA
ENSBTAG00000004215	-0.765745	0.012703	retinoic acid receptor responder 2 [Source:HGNC Symbol;Acc:HGNC:9868]	RARRES2
ENSBTAG00000019967	-1.4398	0.00129679	RAS p21 protein activator 3 [Source:HGNC Symbol;Acc:HGNC:20331]	RASA3
ENSBTAG00000021751	2.46394	0.00712597	RAS and EF-hand domain containing [Source:HGNC Symbol;Acc:HGNC:26464]	RASEF
ENSBTAG00000006561	1.82595	0.0215913	RasGEF domain family member 1B [Source:HGNC Symbol;Acc:HGNC:24881]	RASGEF1B
ENSBTAG00000019940	3.30091	0.00113237	Ras protein specific guanine nucleotide releasing factor 1 [Source:HGNC Symbol;Acc:HGNC:9875]	RASGRF1
ENSBTAG00000018518	1.79021	0.0209615	RAS like family 10 member B [Source:HGNC Symbol;Acc:HGNC:30295]	RASL10B
ENSBTAG00000017346	-0.690645	0.0381326	Ras association domain family member 2 [Source:HGNC Symbol;Acc:HGNC:9883]	RASSF2
ENSBTAG00000006280	-3.53011	0.000255909	RNA binding protein, fox-1 homolog 3 [Source:HGNC Symbol;Acc:HGNC:27097]	RBFOX3
ENSBTAG00000031332	0.396939	0.0383493	ribokinase [Source:HGNC Symbol;Acc:HGNC:30325]	RBKS
ENSBTAG00000006500	-0.453633	0.0215567	putative RNA-binding protein 15B [Source:RefSeq peptide;Acc:NP_001193510]	RBM15B
ENSBTAG00000002356	1.80288	0.0013492	RNA binding motif protein 47 [Source:HGNC Symbol;Acc:HGNC:30358]	RBM47
ENSBTAG00000000442	1.33954	0.029622	retinol binding protein 4 [Source:HGNC Symbol;Acc:HGNC:9922]	RBP4
ENSBTAG00000033727	-1.15952	0.00627621	RNA binding protein with multiple splicing [Source:HGNC Symbol;Acc:HGNC:19097]	RBPMS
ENSBTAG00000009302	1.30386	0.000444129	Calcipressin-2 [Source:UniProtKB/Swiss-Prot;Acc:Q3ZC15]	RCAN2
ENSBTAG00000020143	1.93004	2.45133e-05	retinol dehydrogenase 10 [Source:HGNC Symbol;Acc:HGNC:19975]	RDH10
ENSBTAG00000010068	-0.692678	0.0326156	receptor accessory protein 2 [Source:HGNC Symbol;Acc:HGNC:17975]	REEP2
ENSBTAG00000012804	1.94006	0.0229674	receptor accessory protein 5 [Source:HGNC Symbol;Acc:HGNC:30077]	REEP5
ENSBTAG00000038428	-1.07286	0.025641	RELB proto-oncogene, NF-kB subunit [Source:HGNC Symbol;Acc:HGNC:9956]	RELB
ENSBTAG00000012299	1.61482	0.0110116	ralBP1-associated Eps domain-containing protein 1 [Source:RefSeq peptide;Acc:NP_001179940]	REPS1
ENSBTAG00000013645	1.68282	0.00560325	ring finger and FYVE like domain containing E3 ubiquitin protein ligase [Source:HGNC Symbol;Acc:HGNC:24821]	RFFL
ENSBTAG00000018603	-1.5876	0.0098691	repulsive guidance molecule family member a [Source:HGNC Symbol;Acc:HGNC:30308]	RGMA
ENSBTAG00000016574	4.06563	0.00169056	regulator of G protein signaling 11 [Source:HGNC Symbol;Acc:HGNC:9993]	RGS11
ENSBTAG00000004305	-1.78161	0.0228952	regulator of G protein signaling 16 [Source:HGNC Symbol;Acc:HGNC:9997]	RGS16
ENSBTAG00000005410	-1.05175	0.0137344	Regulator of G-protein signaling 7 [Source:UniProtKB/Swiss-Prot;Acc:O46470]	RGS7
ENSBTAG00000008023	1.21897	0.00804491	rhomboid like 2 [Source:HGNC Symbol;Acc:HGNC:16083]	RHBDL2
ENSBTAG00000005471	-5.32134	0.000765001	Ammonium transporter Rh type C [Source:UniProtKB/Swiss-Prot;Acc:Q2T9S6]	RHCG
ENSBTAG00000031861	1.03008	0.01781	Ras homolog enriched in brain [Source:HGNC Symbol;Acc:HGNC:10011]	RHEB
ENSBTAG00000004413	1.75015	0.00643913	Rho related BTB domain containing 3 [Source:HGNC Symbol;Acc:HGNC:18757]	RHOBTB3
ENSBTAG00000017502	1.72556	0.00419817	ribosomal modification protein rimK like family member A [Source:HGNC Symbol;Acc:HGNC:28725]	RIMKLA
ENSBTAG00000003291	1.93361	0.0180097	ribosomal modification protein rimK like family member B [Source:HGNC Symbol;Acc:HGNC:29228]	RIMKLB
ENSBTAG00000020238	-4.9826	0.0319481	regulating synaptic membrane exocytosis 1 [Source:HGNC Symbol;Acc:HGNC:17282]	RIMS1
ENSBTAG00000002921	0.295138	0.0420851	regulator of microtubule dynamics 3 [Source:HGNC Symbol;Acc:HGNC:25550]	RMDN3
ENSBTAG00000006371	1.26154	0.00556641	required for meiotic nuclear division 5 homolog B [Source:HGNC Symbol;Acc:HGNC:26181]	RMND5B
ENSBTAG00000032869	1.09091	0.00107771	ribonuclease A family member 10 (inactive) [Source:HGNC Symbol;Acc:HGNC:19275]	RNASE10
ENSBTAG00000046058	3.34266	1.73716e-05	ribonuclease A family member 11 (inactive) [Source:HGNC Symbol;Acc:HGNC:19269]	RNASE11
ENSBTAG00000003006	5.9302	5.23066e-05	ribonuclease A family member 9 (inactive) [Source:HGNC Symbol;Acc:HGNC:20673]	RNASE9
ENSBTAG00000005577	-0.801001	0.0182156	ribonuclease H2 subunit C [Source:HGNC Symbol;Acc:HGNC:24116]	RNASEH2C
ENSBTAG00000007393	1.42524	0.0437727	Rho family GTPase 2 [Source:HGNC Symbol;Acc:HGNC:18315]	RND2
ENSBTAG00000008269	1.95043	0.0285922	ring finger protein 149 [Source:HGNC Symbol;Acc:HGNC:23137]	RNF149
ENSBTAG00000016240	1.82217	1.14826e-05	RING finger protein 157 [Source:RefSeq peptide;Acc:NP_001192547]	RNF157
ENSBTAG00000005318	0.624181	0.0452949	ring finger protein 6 [Source:HGNC Symbol;Acc:HGNC:10069]	RNF6
ENSBTAG00000009969	-0.313499	0.0215815	RNA-binding protein with serine-rich domain 1 [Source:UniProtKB/Swiss-Prot;Acc:A6QR16]	RNPS1
ENSBTAG00000012312	-1.08227	0.0167351	receptor tyrosine kinase like orphan receptor 1 [Source:HGNC Symbol;Acc:HGNC:10256]	ROR1
ENSBTAG00000005092	-1.2077	0.000399427	receptor tyrosine kinase like orphan receptor 2 [Source:HGNC Symbol;Acc:HGNC:10257]	ROR2
ENSBTAG00000021699	2.06533	0.0244596	RAR related orphan receptor B [Source:HGNC Symbol;Acc:HGNC:10259]	RORB
ENSBTAG00000020905	-0.687363	0.00747275	ribosomal protein L11 [Source:HGNC Symbol;Acc:HGNC:10301]	RPL11
ENSBTAG00000012044	-0.920533	0.00259817	ribosomal protein L13 [Source:HGNC Symbol;Acc:HGNC:10303]	RPL13
ENSBTAG00000002038	-0.585019	0.00363167	ribosomal protein L14 [Source:HGNC Symbol;Acc:HGNC:10305]	RPL14
ENSBTAG00000015388	-0.629466	0.00629355	ribosomal protein L18 [Source:HGNC Symbol;Acc:HGNC:10310]	RPL18
ENSBTAG00000015831	-1.18383	0.00190271	ribosomal protein L18a [Source:HGNC Symbol;Acc:HGNC:10311]	RPL18A
ENSBTAG00000002060	-0.513238	0.00591423	ribosomal protein L19 [Source:HGNC Symbol;Acc:HGNC:10312]	RPL19
ENSBTAG00000003229	-0.535996	0.00222546	ribosomal protein L23 [Source:HGNC Symbol;Acc:HGNC:10316]	RPL23
ENSBTAG00000013461	-0.73239	0.00191357	ribosomal protein L24 [Source:HGNC Symbol;Acc:HGNC:10325]	RPL24
ENSBTAG00000018628	-0.717619	0.00325722	ribosomal protein L29 [Source:HGNC Symbol;Acc:HGNC:10331]	RPL29
ENSBTAG00000015283	-0.491135	0.00927313	ribosomal protein L32 [Source:HGNC Symbol;Acc:HGNC:10336]	RPL32
ENSBTAG00000014226	-0.632512	0.000720661	60S ribosomal protein L34 [Source:RefSeq peptide;Acc:NP_001193150]	RPL34
ENSBTAG00000014208	-0.653433	0.0205665	ribosomal protein L35a [Source:HGNC Symbol;Acc:HGNC:10345]	RPL35A
ENSBTAG00000005142	-0.588294	0.00123579	ribosomal protein L37 [Source:HGNC Symbol;Acc:HGNC:10347]	RPL37
ENSBTAG00000003846	-0.391067	0.0269797	ribosomal protein L37a [Source:HGNC Symbol;Acc:HGNC:10348]	RPL37A
ENSBTAG00000018320	-0.562737	0.0458512	ribosomal protein lateral stalk subunit P1 [Source:HGNC Symbol;Acc:HGNC:10372]	RPLP1
ENSBTAG00000001777	-0.693979	0.0436492	ribosomal protein lateral stalk subunit P2 [Source:HGNC Symbol;Acc:HGNC:10377]	RPLP2
ENSBTAG00000013924	-0.596626	0.00866457	ribosomal protein S11 [Source:HGNC Symbol;Acc:HGNC:10384]	RPS11
ENSBTAG00000019718	-0.773447	0.0266746	ribosomal protein S15 [Source:HGNC Symbol;Acc:HGNC:10388]	RPS15
ENSBTAG00000019147	-0.758574	0.00469908	ribosomal protein S20 [Source:HGNC Symbol;Acc:HGNC:10405]	RPS20
ENSBTAG00000020795	-0.687939	0.0326643	ribosomal protein S21 [Source:HGNC Symbol;Acc:HGNC:10409]	RPS21
ENSBTAG00000015473	-0.502036	0.0354776	ribosomal protein S27a [Source:HGNC Symbol;Acc:HGNC:10417]	RPS27A
ENSBTAG00000002468	-0.602398	0.0158482	ribosomal protein S28 [Source:HGNC Symbol;Acc:HGNC:10418]	RPS28
ENSBTAG00000005620	-0.610095	0.00880444	ribosomal protein S3 [Source:HGNC Symbol;Acc:HGNC:10420]	RPS3
ENSBTAG00000015989	-0.67632	0.0130473	ribosomal protein S5 [Source:HGNC Symbol;Acc:HGNC:10426]	RPS5
ENSBTAG00000005315	-0.858208	0.0141554	40S ribosomal protein S6 [Source:RefSeq peptide;Acc:NP_001015548]	RPS6
ENSBTAG00000023462	-0.722897	0.0167903	ribosomal protein S6 [Source:HGNC Symbol;Acc:HGNC:10429]	RPS6
ENSBTAG00000016224	-0.814324	0.00104835	ribosomal protein S7 [Source:HGNC Symbol;Acc:HGNC:10440]	RPS7
ENSBTAG00000015285	-0.838607	0.00113378	40S ribosomal protein S8 [Source:RefSeq peptide;Acc:NP_001020488]	RPS8
ENSBTAG00000006487	-0.691888	0.0234138	ribosomal protein S9 [Source:HGNC Symbol;Acc:HGNC:10442]	RPS9
ENSBTAG00000007968	0.67912	0.042888	RNA pseudouridylate synthase domain containing 3 [Source:HGNC Symbol;Acc:HGNC:28437]	RPUSD3
ENSBTAG00000011905	-0.442583	0.027217	related RAS viral (r-ras) oncogene homolog 2 [Source:HGNC Symbol;Acc:HGNC:17271]	RRAS2
ENSBTAG00000016716	-0.633125	0.00446675	ribosome biogenesis regulator homolog [Source:HGNC Symbol;Acc:HGNC:17083]	RRS1
ENSBTAG00000014588	-0.620551	0.00764018	Ribosomal L1 domain-containing protein 1 [Source:UniProtKB/Swiss-Prot;Acc:A4FV97]	RSL1D1
ENSBTAG00000027446	-0.632368	0.026827	Ras suppressor protein 1 [Source:HGNC Symbol;Acc:HGNC:10464]	RSU1
ENSBTAG00000027390	-0.296975	0.0387255	replication termination factor 2 domain containing 1 [Source:HGNC Symbol;Acc:HGNC:15890]	RTFDC1
ENSBTAG00000012425	1.41626	0.0378918	retrotransposon Gag like 6 [Source:HGNC Symbol;Acc:HGNC:13343]	RTL6
ENSBTAG00000011451	3.98358	0.00747275	reticulon 1 [Source:HGNC Symbol;Acc:HGNC:10467]	RTN1
ENSBTAG00000012302	1.86473	0.0315242	reticulon 4 receptor like 1 [Source:HGNC Symbol;Acc:HGNC:21329]	RTN4RL1
ENSBTAG00000012621	3.0261	0.0157804	reticulon 4 receptor like 2 [Source:HGNC Symbol;Acc:HGNC:23053]	RTN4RL2
ENSBTAG00000018767	3.09801	0.00374903	receptor transporter protein 3 [Source:HGNC Symbol;Acc:HGNC:15572]	RTP3
ENSBTAG00000013371	1.86601	0.010366	RUN and cysteine rich domain containing beclin 1 interacting protein like [Source:HGNC Symbol;Acc:HGNC:20420]	RUBCNL
ENSBTAG00000015140	1.03754	0.00125056	RUN domain containing 1 [Source:HGNC Symbol;Acc:HGNC:25418]	RUNDC1
ENSBTAG00000017339	1.00006	0.0197255	RUNX1 translocation partner 1 [Source:HGNC Symbol;Acc:HGNC:1535]	RUNX1T1
ENSBTAG00000025642	-3.3882	0.0047055	ryanodine receptor 3 [Source:HGNC Symbol;Acc:HGNC:10485]	RYR3
ENSBTAG00000037651	2.75627	0.000799485	S100 calcium binding protein A2 [Source:HGNC Symbol;Acc:HGNC:10492]	S100A2
ENSBTAG00000017020	2.18199	0.0353674	S100 calcium binding protein G [Source:HGNC Symbol;Acc:HGNC:1436]	S100G
ENSBTAG00000005990	0.867038	0.0430598	sphingosine-1-phosphate receptor 1 [Source:HGNC Symbol;Acc:HGNC:3165]	S1PR1
ENSBTAG00000008739	-1.78866	0.0164078	sterile alpha motif domain containing 11 [Source:HGNC Symbol;Acc:HGNC:28706]	SAMD11
ENSBTAG00000002816	-0.673436	0.0463159	sterile alpha and TIR motif containing 1 [Source:HGNC Symbol;Acc:HGNC:17074]	SARM1
ENSBTAG00000019636	4.64466	0.0291827	scavenger receptor class A member 5 [Source:HGNC Symbol;Acc:HGNC:28701]	SCARA5
ENSBTAG00000009155	-1.56506	0.0438037	sodium channel protein type 5 subunit alpha [Source:RefSeq peptide;Acc:NP_776883]	SCN5A
ENSBTAG00000016223	1.82171	0.0298583	secernin 1 [Source:HGNC Symbol;Acc:HGNC:22192]	SCRN1
ENSBTAG00000009226	-1.81595	0.000569253	signal peptide, CUB domain and EGF like domain containing 3 [Source:HGNC Symbol;Acc:HGNC:13655]	SCUBE3
ENSBTAG00000026676	-1.37478	0.043233	syndecan-3 precursor [Source:RefSeq peptide;Acc:NP_001193460]	SDC3
ENSBTAG00000004035	1.29855	0.00152467	sidekick cell adhesion molecule 1 [Source:HGNC Symbol;Acc:HGNC:19307]	SDK1
ENSBTAG00000018570	4.61126	0.00186449	short chain dehydrogenase/reductase family 16C member 5 [Source:HGNC Symbol;Acc:HGNC:30311]	SDR16C5
ENSBTAG00000011954	1.28372	0.017997	SEC11 homolog C, signal peptidase complex subunit [Source:HGNC Symbol;Acc:HGNC:23400]	SEC11C
ENSBTAG00000006570	0.724204	0.0135026	SEC22 homolog C, vesicle trafficking protein [Source:HGNC Symbol;Acc:HGNC:16828]	SEC22C
ENSBTAG00000007307	3.00135	0.0336673	selectin E [Source:HGNC Symbol;Acc:HGNC:10718]	SELE
ENSBTAG00000006138	1.14736	0.0206062	semaphorin 3C [Source:HGNC Symbol;Acc:HGNC:10725]	SEMA3C
ENSBTAG00000021273	1.21359	0.0390812	semaphorin 4B [Source:HGNC Symbol;Acc:HGNC:10730]	SEMA4B
ENSBTAG00000001941	0.908176	0.00728961	semaphorin 4D [Source:HGNC Symbol;Acc:HGNC:10732]	SEMA4D
ENSBTAG00000005021	1.74323	0.0140106	semaphorin 5A [Source:HGNC Symbol;Acc:HGNC:10736]	SEMA5A
ENSBTAG00000020489	-1.06458	0.018433	semaphorin 6A [Source:HGNC Symbol;Acc:HGNC:10738]	SEMA6A
ENSBTAG00000012957	-0.581199	0.0354674	SERPINE1 mRNA binding protein 1 [Source:HGNC Symbol;Acc:HGNC:17860]	SERBP1
ENSBTAG00000005340	-1.08407	0.00309954	secretion regulating guanine nucleotide exchange factor [Source:HGNC Symbol;Acc:HGNC:17499]	SERGEF
ENSBTAG00000001619	1.22358	0.0360831	serine incorporator 5 [Source:HGNC Symbol;Acc:HGNC:18825]	SERINC5
ENSBTAG00000038361	3.73032	0.00856757	serpin family A member 11 [Source:HGNC Symbol;Acc:HGNC:19193]	SERPINA11
ENSBTAG00000035182	-3.5277	0.0121039	serpin family B member 13 [Source:HGNC Symbol;Acc:HGNC:8944]	SERPINB13
ENSBTAG00000002019	1.50227	0.0327543	serpin family B member 5 [Source:HGNC Symbol;Acc:HGNC:8949]	SERPINB5
ENSBTAG00000010850	-1.48421	0.00206599	SERTA domain containing 4 [Source:HGNC Symbol;Acc:HGNC:25236]	SERTAD4
ENSBTAG00000020781	1.04188	0.0100769	SET domain containing 6 [Source:HGNC Symbol;Acc:HGNC:26116]	SETD6
ENSBTAG00000018563	-3.03859	0.00206598	secreted frizzled related protein 2 [Source:HGNC Symbol;Acc:HGNC:10777]	SFRP2
ENSBTAG00000038810	1.41394	0.0043332	surfactant associated 2 [Source:HGNC Symbol;Acc:HGNC:18386]	SFTA2
ENSBTAG00000003956	-1.41351	0.030291	sarcoglycan alpha [Source:HGNC Symbol;Acc:HGNC:10805]	SGCA
ENSBTAG00000044046	-1.25787	0.000549796	sarcoglycan delta [Source:HGNC Symbol;Acc:HGNC:10807]	SGCD
ENSBTAG00000004269	0.967341	0.00986858	serum/glucocorticoid regulated kinase 1 [Source:HGNC Symbol;Acc:HGNC:10810]	SGK1
ENSBTAG00000021033	1.98915	0.00478327	SGK2, serine/threonine kinase 2 [Source:HGNC Symbol;Acc:HGNC:13900]	SGK2
ENSBTAG00000011748	0.454941	0.0225449	phosphatidylcholine:ceramide cholinephosphotransferase 1 [Source:RefSeq peptide;Acc:NP_001193064]	SGMS1
ENSBTAG00000009624	0.997531	0.00319235	small G protein signaling modulator 3 [Source:HGNC Symbol;Acc:HGNC:25228]	SGSM3
ENSBTAG00000013857	1.20023	0.0276464	SH2 domain-containing protein 3A [Source:RefSeq peptide;Acc:NP_001192598]	SH2D3A
ENSBTAG00000006762	4.76506	0.00268015	SH3 domain containing ring finger 2 [Source:HGNC Symbol;Acc:HGNC:26299]	SH3RF2
ENSBTAG00000013107	-2.2955	0.0318037	SH3 and multiple ankyrin repeat domains 1 [Source:HGNC Symbol;Acc:HGNC:15474]	SHANK1
ENSBTAG00000003171	1.37932	0.0152998	SH3 and multiple ankyrin repeat domains 2 [Source:HGNC Symbol;Acc:HGNC:14295]	SHANK2
ENSBTAG00000020934	-0.929923	0.0245958	Src homology 2 domain containing F [Source:HGNC Symbol;Acc:HGNC:25116]	SHF
ENSBTAG00000007578	1.99776	0.000665964	shootin 1 [Source:HGNC Symbol;Acc:HGNC:29319]	SHTN1
ENSBTAG00000015119	0.531757	0.0381461	SIK family kinase 3 [Source:HGNC Symbol;Acc:HGNC:29165]	SIK3
ENSBTAG00000000942	1.49498	0.0021214	signal induced proliferation associated 1 like 2 [Source:HGNC Symbol;Acc:HGNC:23800]	SIPA1L2
ENSBTAG00000000039	0.371012	0.0480155	sirtuin 7 [Source:HGNC Symbol;Acc:HGNC:14935]	SIRT7
ENSBTAG00000004159	-1.45843	0.0326577	homeobox protein SIX2 [Source:RefSeq peptide;Acc:NP_001192607]	SIX2
ENSBTAG00000010145	4.67441	0.0390576	solute carrier family 12 member 1 [Source:HGNC Symbol;Acc:HGNC:10910]	SLC12A1
ENSBTAG00000006775	0.625249	0.040815	solute carrier family 12 member 7 [Source:HGNC Symbol;Acc:HGNC:10915]	SLC12A7
ENSBTAG00000004680	4.45872	0.00675991	solute carrier family 13 member 5 [Source:HGNC Symbol;Acc:HGNC:23089]	SLC13A5
ENSBTAG00000020852	2.68524	0.00381845	solute carrier family 16 member 11 [Source:HGNC Symbol;Acc:HGNC:23093]	SLC16A11
ENSBTAG00000020853	1.49965	0.0150878	solute carrier family 16 member 13 [Source:HGNC Symbol;Acc:HGNC:31037]	SLC16A13
ENSBTAG00000015275	3.16669	0.00488662	solute carrier family 16 member 8 [Source:HGNC Symbol;Acc:HGNC:16270]	SLC16A8
ENSBTAG00000004739	1.72861	0.0110919	solute carrier family 18 member A2 [Source:HGNC Symbol;Acc:HGNC:10935]	SLC18A2
ENSBTAG00000019125	4.02523	4.61566e-05	solute carrier family 1 member 1 [Source:HGNC Symbol;Acc:HGNC:10939]	SLC1A1
ENSBTAG00000013577	-1.99801	0.00428932	solute carrier family 1 member 5 [Source:HGNC Symbol;Acc:HGNC:10943]	SLC1A5
ENSBTAG00000010798	3.38691	0.000409733	solute carrier family 23 member 1 [Source:HGNC Symbol;Acc:HGNC:10974]	SLC23A1
ENSBTAG00000016762	0.939874	0.000675465	solute carrier family 25 member 12 [Source:HGNC Symbol;Acc:HGNC:10982]	SLC25A12
ENSBTAG00000016302	2.8038	0.0165557	solute carrier family 25 member 27 [Source:HGNC Symbol;Acc:HGNC:21065]	SLC25A27
ENSBTAG00000001816	1.40784	0.00816019	solute carrier family 25 member 42 [Source:HGNC Symbol;Acc:HGNC:28380]	SLC25A42
ENSBTAG00000001007	1.36712	0.0187912	solute carrier family 25 member 43 [Source:HGNC Symbol;Acc:HGNC:30557]	SLC25A43
ENSBTAG00000004303	4.05958	0.00510855	solute carrier family 27 member 2 [Source:HGNC Symbol;Acc:HGNC:10996]	SLC27A2
ENSBTAG00000004860	5.80639	0.000606726	solute carrier family 27 member 6 [Source:HGNC Symbol;Acc:HGNC:11000]	SLC27A6
ENSBTAG00000012024	2.08627	0.00172707	equilibrative nucleoside transporter 2 [Source:RefSeq peptide;Acc:NP_001096739]	SLC29A2
ENSBTAG00000004414	2.98975	0.00640493	solute carrier family 30 member 10 [Source:HGNC Symbol;Acc:HGNC:25355]	SLC30A10
ENSBTAG00000006355	3.26821	0.000781895	solute carrier family 30 member 2 [Source:HGNC Symbol;Acc:HGNC:11013]	SLC30A2
ENSBTAG00000005115	2.09661	0.0458299	solute carrier family 31 member 2 [Source:HGNC Symbol;Acc:HGNC:11017]	SLC31A2
ENSBTAG00000019939	1.00981	0.0457408	solute carrier family 35 member D2 [Source:HGNC Symbol;Acc:HGNC:20799]	SLC35D2
ENSBTAG00000005295	0.381793	0.02011	solute carrier family 35 member E1 [Source:HGNC Symbol;Acc:HGNC:20803]	SLC35E1
ENSBTAG00000020361	1.95036	0.0465445	solute carrier family 35 member F3 [Source:HGNC Symbol;Acc:HGNC:23616]	SLC35F3
ENSBTAG00000007170	1.73386	0.000480341	solute carrier family 38 member 7 [Source:HGNC Symbol;Acc:HGNC:25582]	SLC38A7
ENSBTAG00000033313	0.861673	0.003888	Bos taurus solute carrier family 38, member 9 (SLC38A9), mRNA. [Source:RefSeq mRNA;Acc:NM_001102163]	SLC38A9
ENSBTAG00000019225	-1.17455	0.0453335	solute carrier family 39 member 14 [Source:HGNC Symbol;Acc:HGNC:20858]	SLC39A14
ENSBTAG00000000936	6.28985	0.0041123	solute carrier family 39 member 2 [Source:HGNC Symbol;Acc:HGNC:17127]	SLC39A2
ENSBTAG00000020344	1.48292	0.00136712	solute carrier family 44 member 3 [Source:HGNC Symbol;Acc:HGNC:28689]	SLC44A3
ENSBTAG00000005675	1.22957	0.0183391	solute carrier family 44 member 4 [Source:HGNC Symbol;Acc:HGNC:13941]	SLC44A4
ENSBTAG00000018227	-1.26946	0.010918	solute carrier family 4 member 7 [Source:HGNC Symbol;Acc:HGNC:11033]	SLC4A7
ENSBTAG00000012851	6.29826	0.000153001	solute carrier family 5 member 1 [Source:HGNC Symbol;Acc:HGNC:11036]	SLC5A1
ENSBTAG00000004352	0.588946	0.013033	solute carrier family 5 member 7 [Source:HGNC Symbol;Acc:HGNC:14025]	SLC5A7
ENSBTAG00000009145	1.56824	0.0152171	solute carrier family 7 member 4 [Source:HGNC Symbol;Acc:HGNC:11062]	SLC7A4
ENSBTAG00000011103	2.03196	0.0123377	solute carrier family 8 member B1 [Source:HGNC Symbol;Acc:HGNC:26175]	SLC8B1
ENSBTAG00000008969	0.982952	0.0142516	solute carrier family 9 member A8 [Source:HGNC Symbol;Acc:HGNC:20728]	SLC9A8
ENSBTAG00000016359	3.21818	0.000783466	solute carrier organic anion transporter family member 4C1 [Source:HGNC Symbol;Acc:HGNC:23612]	SLCO4C1
ENSBTAG00000017061	1.00148	0.0349704	SWI/SNF-related matrix-associated actin-dependent regulator of chromatin subfamily A containing DEAD/H box 1 [Source:UniProtKB/Swiss-Prot;Acc:E1B7X9]	SMARCAD1
ENSBTAG00000021062	0.499644	0.0329137	SWI/SNF related, matrix associated, actin dependent regulator of chromatin, subfamily d, member 2 [Source:HGNC Symbol;Acc:HGNC:11107]	SMARCD2
ENSBTAG00000045754	-1.56301	0.0189682	small integral membrane protein 1 (Vel blood group) [Source:HGNC Symbol;Acc:HGNC:44204]	SMIM1
ENSBTAG00000010487	1.48778	0.00010333	small integral membrane protein 3 [Source:HGNC Symbol;Acc:HGNC:30248]	SMIM3
ENSBTAG00000021587	2.5445	0.0167723	sphingomyelin phosphodiesterase acid like 3A [Source:HGNC Symbol;Acc:HGNC:17389]	SMPDL3A
ENSBTAG00000012997	5.14958	0.000684227	sphingomyelin phosphodiesterase acid like 3B [Source:HGNC Symbol;Acc:HGNC:21416]	SMPDL3B
ENSBTAG00000015204	-5.68384	0.00489448	small muscle protein, X-linked [Source:HGNC Symbol;Acc:HGNC:11122]	SMPX
ENSBTAG00000005210	0.76038	0.0250389	small nuclear RNA activating complex polypeptide 5 [Source:HGNC Symbol;Acc:HGNC:15484]	SNAPC5
ENSBTAG00000021971	-0.854849	0.0436041	synphilin-1 [Source:RefSeq peptide;Acc:NP_001192707]	SNCAIP
ENSBTAG00000031278	1.78755	0.0200585	syntaphilin [Source:HGNC Symbol;Acc:HGNC:15931]	SNPH
ENSBTAG00000011271	-1.13171	0.00665985	sorting nexin 31 [Source:HGNC Symbol;Acc:HGNC:28605]	SNX31
ENSBTAG00000003671	1.38432	0.0295305	sosondowah ankyrin repeat domain family member A [Source:HGNC Symbol;Acc:HGNC:27033]	SOWAHA
ENSBTAG00000038148	2.9312	8.08104e-05	sosondowah ankyrin repeat domain family member B [Source:HGNC Symbol;Acc:HGNC:32958]	SOWAHB
ENSBTAG00000005748	1.86858	0.0104394	SRY-box 17 [Source:HGNC Symbol;Acc:HGNC:18122]	SOX17
ENSBTAG00000000176	-0.373169	0.0437253	Sp3 transcription factor [Source:HGNC Symbol;Acc:HGNC:11208]	SP3
ENSBTAG00000016092	-0.641177	0.00264589	spermatogenesis associated serine rich 2 like [Source:HGNC Symbol;Acc:HGNC:24574]	SPATS2L
ENSBTAG00000005772	3.59033	0.0306238	speedy/RINGO cell cycle regulator family member C [Source:HGNC Symbol;Acc:HGNC:32681]	SPDYC
ENSBTAG00000009904	-2.618	0.0327882	Bos taurus Spi-C transcription factor (Spi-1/PU.1 related) (SPIC), mRNA. [Source:RefSeq mRNA;Acc:NM_001076421]	SPIC
ENSBTAG00000000182	1.13472	0.00691123	serine peptidase inhibitor, Kunitz type 2 [Source:HGNC Symbol;Acc:HGNC:11247]	SPINT2
ENSBTAG00000005260	-2.95941	0.0417971	osteopontin precursor [Source:RefSeq peptide;Acc:NP_776612]	SPP1
ENSBTAG00000002030	-1.31385	0.0449228	secreted phosphoprotein 2 [Source:HGNC Symbol;Acc:HGNC:11256]	SPP2
ENSBTAG00000001774	0.978854	0.0346242	sprouty RTK signaling antagonist 2 [Source:HGNC Symbol;Acc:HGNC:11270]	SPRY2
ENSBTAG00000005498	2.06791	0.00281983	squalene epoxidase [Source:HGNC Symbol;Acc:HGNC:11279]	SQLE
ENSBTAG00000008938	0.802565	0.014137	SRC proto-oncogene, non-receptor tyrosine kinase [Source:HGNC Symbol;Acc:HGNC:11283]	SRC
ENSBTAG00000008072	0.782217	0.0219571	serine and arginine rich splicing factor 10 [Source:HGNC Symbol;Acc:HGNC:16713]	SRSF10
ENSBTAG00000014891	-0.377242	0.0105427	serine and arginine rich splicing factor 7 [Source:HGNC Symbol;Acc:HGNC:10789]	SRSF7
ENSBTAG00000003020	-2.48177	0.0134644	scavenger receptor cysteine rich family member with 4 domains [Source:HGNC Symbol;Acc:HGNC:14461]	SSC4D
ENSBTAG00000000375	-0.496906	0.0117266	structure specific recognition protein 1 [Source:HGNC Symbol;Acc:HGNC:11327]	SSRP1
ENSBTAG00000003713	-0.548529	0.00654285	Sjogren syndrome/scleroderma autoantigen 1 [Source:HGNC Symbol;Acc:HGNC:11328]	SSSCA1
ENSBTAG00000017312	-3.3949	0.00465148	somatostatin [Source:HGNC Symbol;Acc:HGNC:11329]	SST
ENSBTAG00000018942	2.33387	0.0465539	SSX family member 2 interacting protein [Source:HGNC Symbol;Acc:HGNC:16509]	SSX2IP
ENSBTAG00000019712	1.68558	0.00122047	suppression of tumorigenicity 14 [Source:HGNC Symbol;Acc:HGNC:11344]	ST14
ENSBTAG00000004471	-1.34046	0.000138553	ST3 beta-galactoside alpha-2,3-sialyltransferase 6 [Source:HGNC Symbol;Acc:HGNC:18080]	ST3GAL6
ENSBTAG00000015255	1.17282	0.0204372	ST6 N-acetylgalactosaminide alpha-2,6-sialyltransferase 2 [Source:HGNC Symbol;Acc:HGNC:10867]	ST6GALNAC2
ENSBTAG00000021445	0.951122	0.0142818	ST8 alpha-N-acetyl-neuraminide alpha-2,8-sialyltransferase 4 [Source:HGNC Symbol;Acc:HGNC:10871]	ST8SIA4
ENSBTAG00000001770	2.9334	0.013967	ST8 alpha-N-acetyl-neuraminide alpha-2,8-sialyltransferase 5 [Source:HGNC Symbol;Acc:HGNC:17827]	ST8SIA5
ENSBTAG00000008366	1.39617	0.0073264	SH3 and cysteine rich domain 2 [Source:HGNC Symbol;Acc:HGNC:23990]	STAC2
ENSBTAG00000001823	2.89987	0.00533326	stanniocalcin 2 [Source:HGNC Symbol;Acc:HGNC:11374]	STC2
ENSBTAG00000010609	2.63011	0.00778145	serine/threonine kinase 31 [Source:HGNC Symbol;Acc:HGNC:11407]	STK31
ENSBTAG00000011388	-0.322115	0.0468963	stomatin like 2 [Source:HGNC Symbol;Acc:HGNC:14559]	STOML2
ENSBTAG00000005162	1.79626	0.0226123	syntaxin 19 [Source:HGNC Symbol;Acc:HGNC:19300]	STX19
ENSBTAG00000012820	1.31027	0.0037519	syntaxin 3 [Source:HGNC Symbol;Acc:HGNC:11438]	STX3
ENSBTAG00000015351	3.95348	0.00303147	Bos taurus serine/threonine/tyrosine kinase 1 (STYK1), mRNA. [Source:RefSeq mRNA;Acc:NM_001143868]	STYK1
ENSBTAG00000010169	0.9017	0.016518	SUN domain containing ossification factor [Source:HGNC Symbol;Acc:HGNC:1240]	SUCO
ENSBTAG00000004720	1.35131	0.00481356	sulfatase 1 [Source:HGNC Symbol;Acc:HGNC:20391]	SULF1
ENSBTAG00000006730	2.8396	0.00561035	sushi domain containing 2 [Source:HGNC Symbol;Acc:HGNC:30667]	SUSD2
ENSBTAG00000005327	3.1749	0.00511711	sushi domain containing 5 [Source:HGNC Symbol;Acc:HGNC:29061]	SUSD5
ENSBTAG00000027074	2.66684	0.00979619	synaptic vesicle glycoprotein 2B [Source:HGNC Symbol;Acc:HGNC:16874]	SV2B
ENSBTAG00000032548	2.7524	0.0245015	syntabulin [Source:HGNC Symbol;Acc:HGNC:26011]	SYBU
ENSBTAG00000005765	0.818714	0.000564372	synaptogyrin 1 [Source:HGNC Symbol;Acc:HGNC:11498]	SYNGR1
ENSBTAG00000000817	2.40835	0.0113996	synaptojanin 2 [Source:HGNC Symbol;Acc:HGNC:11504]	SYNJ2
ENSBTAG00000010292	1.08198	0.0185743	synergin gamma [Source:HGNC Symbol;Acc:HGNC:557]	SYNRG
ENSBTAG00000003369	2.47928	0.00741306	synaptotagmin 12 [Source:HGNC Symbol;Acc:HGNC:18381]	SYT12
ENSBTAG00000019828	0.510091	0.00653769	TGF-beta activated kinase 1 (MAP3K7) binding protein 1 [Source:HGNC Symbol;Acc:HGNC:18157]	TAB1
ENSBTAG00000016247	2.58098	0.00563802	tachykinin receptor 3 [Source:HGNC Symbol;Acc:HGNC:11528]	TACR3
ENSBTAG00000013699	-1.15352	0.00265654	TBC1 domain family member 1 [Source:HGNC Symbol;Acc:HGNC:11578]	TBC1D1
ENSBTAG00000018161	-1.3503	0.0409657	T-box 18 [Source:HGNC Symbol;Acc:HGNC:11595]	TBX18
ENSBTAG00000002586	0.643223	0.0439234	transcription factor 12 [Source:RefSeq peptide;Acc:NP_001071353]	TCF12
ENSBTAG00000012143	0.794715	0.0403121	tectonin beta-propeller repeat-containing protein 2 [Source:RefSeq peptide;Acc:NP_001179619]	TECPR2
ENSBTAG00000012567	-1.38648	0.0486441	telomerase reverse transcriptase [Source:RefSeq peptide;Acc:NP_001039707]	TERT
ENSBTAG00000021204	-2.06594	0.00967735	testin LIM domain protein [Source:HGNC Symbol;Acc:HGNC:14620]	TES
ENSBTAG00000007756	-0.322631	0.0285177	TCF3 fusion partner [Source:HGNC Symbol;Acc:HGNC:13630]	TFPT
ENSBTAG00000000783	2.62356	0.00204077	transforming growth factor alpha [Source:HGNC Symbol;Acc:HGNC:11765]	TGFA
ENSBTAG00000009513	-2.22712	0.00217432	transforming growth factor-beta-induced protein ig-h3 precursor [Source:RefSeq peptide;Acc:NP_001192331]	TGFBI
ENSBTAG00000005286	-0.705789	0.0125757	TGFB induced factor homeobox 2 [Source:HGNC Symbol;Acc:HGNC:15764]	TGIF2
ENSBTAG00000016208	1.66521	0.0070791	transglutaminase 2 [Source:HGNC Symbol;Acc:HGNC:11778]	TGM2
ENSBTAG00000018810	-2.46091	0.0021676	thrombospondin-2 precursor [Source:RefSeq peptide;Acc:NP_789861]	THBS2
ENSBTAG00000004364	1.40616	0.0307893	threonine synthase like 2 [Source:HGNC Symbol;Acc:HGNC:25602]	THNSL2
ENSBTAG00000020446	-0.83079	0.0433919	thimet oligopeptidase 1 [Source:HGNC Symbol;Acc:HGNC:11793]	THOP1
ENSBTAG00000010899	3.11397	0.00151649	TIMP metallopeptidase inhibitor 2 [Source:HGNC Symbol;Acc:HGNC:11821]	TIMP2
ENSBTAG00000012120	1.5674	0.000115068	TCDD-inducible poly [Source:RefSeq peptide;Acc:NP_001192977]	TIPARP
ENSBTAG00000018342	2.239	0.0025938	tight junction protein 3 [Source:HGNC Symbol;Acc:HGNC:11829]	TJP3
ENSBTAG00000007121	0.848694	0.00759586	thymidine kinase 1 [Source:HGNC Symbol;Acc:HGNC:11830]	TK1
ENSBTAG00000006777	0.787967	0.0080269	TLC domain containing 1 [Source:HGNC Symbol;Acc:HGNC:25177]	TLCD1
ENSBTAG00000016042	1.46789	0.00260272	transmembrane 6 superfamily member 2 [Source:HGNC Symbol;Acc:HGNC:11861]	TM6SF2
ENSBTAG00000005069	1.11969	0.0159417	transmembrane 7 superfamily member 2 [Source:HGNC Symbol;Acc:HGNC:11863]	TM7SF2
ENSBTAG00000003935	0.838547	0.0258333	transmembrane BAX inhibitor motif containing 1 [Source:HGNC Symbol;Acc:HGNC:23410]	TMBIM1
ENSBTAG00000009292	3.0356	0.00686182	transmembrane protein 100 [Source:HGNC Symbol;Acc:HGNC:25607]	TMEM100
ENSBTAG00000031737	0.845476	0.0225694	transmembrane protein 102 [Source:HGNC Symbol;Acc:HGNC:26722]	TMEM102
ENSBTAG00000000454	1.01625	0.00997963	transmembrane protein 106C [Source:HGNC Symbol;Acc:HGNC:28775]	TMEM106C
ENSBTAG00000018508	-1.27136	0.0486687	transmembrane protein 108 precursor [Source:RefSeq peptide;Acc:NP_001095409]	TMEM108
ENSBTAG00000026381	2.89511	0.000459385	transmembrane protein 114 [Source:HGNC Symbol;Acc:HGNC:33227]	TMEM114
ENSBTAG00000021082	0.919009	0.00553476	transmembrane protein 125 [Source:HGNC Symbol;Acc:HGNC:28275]	TMEM125
ENSBTAG00000046256	-2.10016	0.0228722	transmembrane protein 132C [Source:HGNC Symbol;Acc:HGNC:25436]	TMEM132C
ENSBTAG00000018158	-1.62041	0.0357632	transmembrane protein 139 [Source:HGNC Symbol;Acc:HGNC:22058]	TMEM139
ENSBTAG00000019229	3.50667	9.36943e-06	transmembrane protein 144 [Source:HGNC Symbol;Acc:HGNC:25633]	TMEM144
ENSBTAG00000010413	1.98593	3.90213e-05	transmembrane protein 169 [Source:HGNC Symbol;Acc:HGNC:25130]	TMEM169
ENSBTAG00000008494	3.72872	0.00515204	transmembrane protein 171 [Source:HGNC Symbol;Acc:HGNC:27031]	TMEM171
ENSBTAG00000035265	0.777503	0.00299092	transmembrane protein 192 [Source:HGNC Symbol;Acc:HGNC:26775]	TMEM192
ENSBTAG00000046396	1.44466	0.0160437	transmembrane protein 200C [Source:HGNC Symbol;Acc:HGNC:37208]	TMEM200C
ENSBTAG00000047964	1.8597	0.0137975	transmembrane protein 210 [Source:HGNC Symbol;Acc:HGNC:34059]	TMEM210
ENSBTAG00000001527	2.5433	0.0266886	transmembrane protein 213 [Source:HGNC Symbol;Acc:HGNC:27220]	TMEM213
ENSBTAG00000002935	0.640921	1.12259e-05	transmembrane protein 248 [Source:HGNC Symbol;Acc:HGNC:25476]	TMEM248
ENSBTAG00000016713	1.96172	0.000588323	transmembrane protein 30B [Source:HGNC Symbol;Acc:HGNC:27254]	TMEM30B
ENSBTAG00000021252	1.66384	0.00453954	transmembrane protein 35A [Source:HGNC Symbol;Acc:HGNC:25864]	TMEM35A
ENSBTAG00000002748	0.543174	0.0349593	transmembrane protein 55B [Source:HGNC Symbol;Acc:HGNC:19299]	TMEM55B
ENSBTAG00000011268	1.21847	0.041456	transmembrane protein 64 [Source:HGNC Symbol;Acc:HGNC:25441]	TMEM64
ENSBTAG00000009436	1.17405	0.000213212	transmembrane protein 79 [Source:HGNC Symbol;Acc:HGNC:28196]	TMEM79
ENSBTAG00000048059	0.748933	0.0256144	lysoplasmalogenase-like protein TMEM86A [Source:RefSeq peptide;Acc:NP_001030465]	TMEM86A
ENSBTAG00000008863	0.596793	0.0234445	transmembrane protein 87A [Source:HGNC Symbol;Acc:HGNC:24522]	TMEM87A
ENSBTAG00000016588	0.586193	0.0442729	transmembrane protein 8A [Source:HGNC Symbol;Acc:HGNC:17205]	TMEM8A
ENSBTAG00000040316	2.30528	0.0181409	transmembrane protein 92 [Source:HGNC Symbol;Acc:HGNC:26579]	TMEM92
ENSBTAG00000008109	0.943057	0.00920415	transmembrane protein 97 [Source:HGNC Symbol;Acc:HGNC:28106]	TMEM97
ENSBTAG00000008913	-1.67912	0.000191512	transmembrane protein 98 [Source:HGNC Symbol;Acc:HGNC:24529]	TMEM98
ENSBTAG00000000575	-4.24765	0.0411426	tenascin C [Source:HGNC Symbol;Acc:HGNC:5318]	TNC
ENSBTAG00000010472	-1.75179	0.0152446	TNF alpha induced protein 8 like 3 [Source:HGNC Symbol;Acc:HGNC:20620]	TNFAIP8L3
ENSBTAG00000039937	2.46046	0.00197212	TNF receptor superfamily member 8 [Source:HGNC Symbol;Acc:HGNC:11923]	TNFRSF8
ENSBTAG00000003313	-2.09885	0.0267204	TNF receptor superfamily member 9 [Source:HGNC Symbol;Acc:HGNC:11924]	TNFRSF9
ENSBTAG00000011742	-0.713477	0.0308775	TRAF2 and NCK interacting kinase [Source:HGNC Symbol;Acc:HGNC:30765]	TNIK
ENSBTAG00000017739	0.8294	0.00570698	tyrosine kinase non receptor 1 [Source:HGNC Symbol;Acc:HGNC:11940]	TNK1
ENSBTAG00000021059	3.9627	0.00175948	tenomodulin [Source:HGNC Symbol;Acc:HGNC:17757]	TNMD
ENSBTAG00000045785	0.879946	0.00907624	target of myb1 membrane trafficking protein [Source:HGNC Symbol;Acc:HGNC:11982]	TOM1
ENSBTAG00000004954	1.5207	0.0300274	thymocyte selection associated high mobility group box [Source:HGNC Symbol;Acc:HGNC:18988]	TOX
ENSBTAG00000011102	1.26261	0.01385	two pore segment channel 1 [Source:HGNC Symbol;Acc:HGNC:18182]	TPCN1
ENSBTAG00000011176	-0.417571	0.0193721	TP53RK binding protein [Source:HGNC Symbol;Acc:HGNC:24259]	TPRKB
ENSBTAG00000008075	0.4032	0.0275251	Bos taurus trafficking protein particle complex 4 (TRAPPC4), mRNA. [Source:RefSeq mRNA;Acc:NM_001191204]	TRAPPC4
ENSBTAG00000018575	-2.58423	0.00073645	thyrotropin releasing hormone degrading enzyme [Source:HGNC Symbol;Acc:HGNC:30748]	TRHDE
ENSBTAG00000008816	1.13235	0.0017846	tripartite motif containing 2 [Source:HGNC Symbol;Acc:HGNC:15974]	TRIM2
ENSBTAG00000017155	-0.515173	0.045116	tripartite motif containing 32 [Source:HGNC Symbol;Acc:HGNC:16380]	TRIM32
ENSBTAG00000012038	0.790241	0.0465624	E3 ubiquitin-protein ligase TRIM56 [Source:RefSeq peptide;Acc:NP_001193503]	TRIM56
ENSBTAG00000005514	0.985406	0.000143991	trio Rho guanine nucleotide exchange factor [Source:HGNC Symbol;Acc:HGNC:12303]	TRIO
ENSBTAG00000002539	0.502041	0.0422848	TRIO and F-actin binding protein [Source:HGNC Symbol;Acc:HGNC:17009]	TRIOBP
ENSBTAG00000006972	-1.19957	0.00375289	thyroid hormone receptor interactor 13 [Source:HGNC Symbol;Acc:HGNC:12307]	TRIP13
ENSBTAG00000019325	-0.526363	0.0319481	tRNA methyltransferase 1 [Source:HGNC Symbol;Acc:HGNC:25980]	TRMT1
ENSBTAG00000031327	-0.663988	0.0337131	tRNA methyltransferase 61A [Source:HGNC Symbol;Acc:HGNC:23790]	TRMT61A
ENSBTAG00000000020	5.1488	0.00529225	transient receptor potential cation channel subfamily V member 3 [Source:HGNC Symbol;Acc:HGNC:18084]	TRPV3
ENSBTAG00000024219	-2.77084	0.0451822	transient receptor potential cation channel subfamily V member 6 [Source:RefSeq peptide;Acc:NP_001193118]	TRPV6
ENSBTAG00000045877	2.67411	0.00102528	TSC22 domain family member 3 [Source:HGNC Symbol;Acc:HGNC:3051]	TSC22D3
ENSBTAG00000013563	0.992488	0.00984591	tumor susceptibility 101 [Source:HGNC Symbol;Acc:HGNC:15971]	TSG101
ENSBTAG00000006295	-1.84041	0.0493973	Thyrotropin subunit beta [Source:UniProtKB/Swiss-Prot;Acc:P01223]	TSHB
ENSBTAG00000003907	0.688225	0.00738367	tetraspanin 14 [Source:HGNC Symbol;Acc:HGNC:23303]	TSPAN14
ENSBTAG00000015961	-1.242	0.0277647	tetraspanin 2 [Source:HGNC Symbol;Acc:HGNC:20659]	TSPAN2
ENSBTAG00000018607	1.30589	0.0262995	thrombospondin type laminin G domain and EAR repeats [Source:HGNC Symbol;Acc:HGNC:1268]	TSPEAR
ENSBTAG00000030650	2.56734	0.00390609	thiosulfate sulfurtransferase [Source:HGNC Symbol;Acc:HGNC:12388]	TST
ENSBTAG00000017856	1.35756	0.00018004	thiosulfate sulfurtransferase like domain containing 1 [Source:HGNC Symbol;Acc:HGNC:35410]	TSTD1
ENSBTAG00000014899	3.00947	0.0260692	tetratricopeptide repeat domain 36 [Source:HGNC Symbol;Acc:HGNC:33708]	TTC36
ENSBTAG00000002451	1.00683	0.00166967	tetratricopeptide repeat domain 39A [Source:HGNC Symbol;Acc:HGNC:18657]	TTC39A
ENSBTAG00000025403	1.20066	0.0375022	tubulin tyrosine ligase like 5 [Source:HGNC Symbol;Acc:HGNC:19963]	TTLL5
ENSBTAG00000011007	0.986354	0.00133281	protein tweety homolog 2 [Source:RefSeq peptide;Acc:NP_001099096]	TTYH2
ENSBTAG00000001489	-1.71728	0.0104643	tubulin alpha 1a [Source:HGNC Symbol;Acc:HGNC:20766]	TUBA1A
ENSBTAG00000030974	-2.03968	0.0282351	tubulin alpha 4a [Source:HGNC Symbol;Acc:HGNC:12407]	TUBA4A
ENSBTAG00000021013	-1.96175	0.0471129	tubulin beta 4A class IVa [Source:HGNC Symbol;Acc:HGNC:20774]	TUBB4A
ENSBTAG00000025274	-0.917952	0.0159428	tubulin beta 4B class IVb [Source:HGNC Symbol;Acc:HGNC:20771]	TUBB4B
ENSBTAG00000046337	-1.04978	0.0293361	tubulin beta 6 class V [Source:HGNC Symbol;Acc:HGNC:20776]	TUBB6
ENSBTAG00000009191	0.648134	0.0424329	tumor suppressor candidate 3 [Source:HGNC Symbol;Acc:HGNC:30242]	TUSC3
ENSBTAG00000006353	0.361165	0.0307893	thioredoxin like 4B [Source:HGNC Symbol;Acc:HGNC:26041]	TXNL4B
ENSBTAG00000011645	-0.312312	0.0336244	U2 small nuclear RNA auxiliary factor 1 [Source:HGNC Symbol;Acc:HGNC:12453]	U2AF1
ENSBTAG00000005682	0.63739	0.0181659	UBA domain containing 2 [Source:HGNC Symbol;Acc:HGNC:20486]	UBAC2
ENSBTAG00000013792	0.898017	0.00137826	UBA like domain containing 2 [Source:HGNC Symbol;Acc:HGNC:28438]	UBALD2
ENSBTAG00000000842	-1.38871	0.00111209	ubiquitin-associated and SH3 domain-containing protein B [Source:RefSeq peptide;Acc:NP_001193057]	UBASH3B
ENSBTAG00000004161	-0.231175	0.0476211	Ubiquitin-conjugating enzyme E2 D2 [Source:UniProtKB/Swiss-Prot;Acc:Q1RMX2]	UBE2D3
ENSBTAG00000038866	-0.486154	0.0456312	ubiquitin conjugating enzyme E2 I [Source:HGNC Symbol;Acc:HGNC:12485]	UBE2I
ENSBTAG00000018802	0.441624	0.019324	ubiquitin conjugating enzyme E2 Z [Source:HGNC Symbol;Acc:HGNC:25847]	UBE2Z
ENSBTAG00000016389	1.13709	0.0410193	ubiquitin like 4B [Source:HGNC Symbol;Acc:HGNC:32309]	UBL4B
ENSBTAG00000021209	0.879644	0.0327882	ubiquitin protein ligase E3 component n-recognin 5 [Source:HGNC Symbol;Acc:HGNC:16806]	UBR5
ENSBTAG00000034659	-0.33687	0.039383	ubiquitin domain containing 2 [Source:HGNC Symbol;Acc:HGNC:24463]	UBTD2
ENSBTAG00000026181	2.93539	0.00204307	UDP glucuronosyltransferase family 1 member A1 [Source:HGNC Symbol;Acc:HGNC:12530]	UGT1A1
ENSBTAG00000004040	-6.26168	0.000192909	UDP glucuronosyltransferase family 2 member A3 [Source:HGNC Symbol;Acc:HGNC:28528]	UGT2A3
ENSBTAG00000011397	1.90195	0.0224427	unc-13 homolog B [Source:HGNC Symbol;Acc:HGNC:12566]	UNC13B
ENSBTAG00000002898	3.49112	0.0392215	unc-45 myosin chaperone B [Source:HGNC Symbol;Acc:HGNC:14304]	UNC45B
ENSBTAG00000014877	0.237687	0.0411127	unc-50 inner nuclear membrane RNA binding protein [Source:HGNC Symbol;Acc:HGNC:16046]	UNC50
ENSBTAG00000002084	-2.28108	0.0233332	unc-5 netrin receptor C [Source:HGNC Symbol;Acc:HGNC:12569]	UNC5C
ENSBTAG00000020089	1.72634	0.0177928	ubiquitin specific peptidase 32 [Source:HGNC Symbol;Acc:HGNC:19143]	USP32
ENSBTAG00000000120	1.83789	0.00500776	ubiquitin specific peptidase 43 [Source:HGNC Symbol;Acc:HGNC:20072]	USP43
ENSBTAG00000010350	1.08078	0.0482422	ubiquitin specific peptidase 53 [Source:HGNC Symbol;Acc:HGNC:29255]	USP53
ENSBTAG00000019488	0.65112	0.0292229	USP6 N-terminal like [Source:HGNC Symbol;Acc:HGNC:16858]	USP6NL
ENSBTAG00000005614	0.999874	0.0249038	UDP-glucuronate decarboxylase 1 [Source:HGNC Symbol;Acc:HGNC:17729]	UXS1
ENSBTAG00000005788	1.14779	0.0384296	vang-like protein 1 [Source:RefSeq peptide;Acc:NP_001192672]	VANGL1
ENSBTAG00000014906	-1.84759	0.0239465	versican [Source:HGNC Symbol;Acc:HGNC:2464]	VCAN
ENSBTAG00000024643	-1.43236	0.0302574	ventricular zone expressed PH domain containing 1 [Source:HGNC Symbol;Acc:HGNC:25735]	VEPH1
ENSBTAG00000018543	3.09608	0.035918	villin 1 [Source:HGNC Symbol;Acc:HGNC:12690]	VIL1
ENSBTAG00000037649	1.7299	0.0278743	vasoactive intestinal polypeptide receptor 2 precursor [Source:RefSeq peptide;Acc:NP_001193710]	VIPR2
ENSBTAG00000032055	0.419232	0.027757	VPS39, HOPS complex subunit [Source:HGNC Symbol;Acc:HGNC:20593]	VPS39
ENSBTAG00000014230	-0.901037	0.0313089	serine/threonine-protein kinase VRK1 [Source:RefSeq peptide;Acc:NP_001033313]	VRK1
ENSBTAG00000007859	-2.30045	0.0365413	V-set and immunoglobulin domain containing 1 [Source:HGNC Symbol;Acc:HGNC:28675]	VSIG1
ENSBTAG00000002751	2.99577	0.00607163	V-set and transmembrane domain containing 5 [Source:HGNC Symbol;Acc:HGNC:34443]	VSTM5
ENSBTAG00000014512	1.25275	0.018146	WD repeat domain 19 [Source:HGNC Symbol;Acc:HGNC:18340]	WDR19
ENSBTAG00000021490	-0.644553	0.0211349	WD repeat domain 4 [Source:HGNC Symbol;Acc:HGNC:12756]	WDR4
ENSBTAG00000002737	2.26768	0.0217581	WAP, follistatin/kazal, immunoglobulin, kunitz and netrin domain containing 1 [Source:HGNC Symbol;Acc:HGNC:30912]	WFIKKN1
ENSBTAG00000016220	3.63257	0.00347317	WAS/WASL interacting protein family member 3 [Source:HGNC Symbol;Acc:HGNC:22004]	WIPF3
ENSBTAG00000039556	0.655226	0.00515204	WD repeat domain, phosphoinositide interacting 1 [Source:HGNC Symbol;Acc:HGNC:25471]	WIPI1
ENSBTAG00000006037	-1.49005	0.0142822	WNT1 inducible signaling pathway protein 2 [Source:HGNC Symbol;Acc:HGNC:12770]	WISP2
ENSBTAG00000010820	3.79943	0.0077966	Wnt family member 11 [Source:HGNC Symbol;Acc:HGNC:12776]	WNT11
ENSBTAG00000002940	1.93777	0.000295769	Wnt family member 16 [Source:HGNC Symbol;Acc:HGNC:16267]	WNT16
ENSBTAG00000022671	-2.11027	0.00205763	Wnt family member 4 [Source:HGNC Symbol;Acc:HGNC:12783]	WNT4
ENSBTAG00000015894	-1.02605	0.0351643	WW domain containing oxidoreductase [Source:HGNC Symbol;Acc:HGNC:12799]	WWOX
ENSBTAG00000033041	0.418949	0.0148259	Yip1 domain family member 4 [Source:HGNC Symbol;Acc:HGNC:28145]	YIPF4
ENSBTAG00000046637	3.11594	0.00252663	zinc finger BED-type containing 2 [Source:HGNC Symbol;Acc:HGNC:20710]	ZBED2
ENSBTAG00000011266	3.94739	0.00426874	zinc finger and BTB domain containing 16 [Source:HGNC Symbol;Acc:HGNC:12930]	ZBTB16
ENSBTAG00000016448	1.1935	0.0450639	zinc finger and BTB domain containing 40 [Source:HGNC Symbol;Acc:HGNC:29045]	ZBTB40
ENSBTAG00000021512	0.888133	0.00706804	zinc finger and BTB domain containing 7B [Source:HGNC Symbol;Acc:HGNC:18668]	ZBTB7B
ENSBTAG00000013983	1.65365	0.0204401	zinc finger C2HC-type containing 1C [Source:HGNC Symbol;Acc:HGNC:20354]	ZC2HC1C
ENSBTAG00000021617	0.666985	0.0300762	zinc finger CCCH-type containing, antiviral 1 [Source:HGNC Symbol;Acc:HGNC:23721]	ZC3HAV1
ENSBTAG00000011484	0.346025	0.0326033	zinc finger DHHC-type containing 3 [Source:HGNC Symbol;Acc:HGNC:18470]	ZDHHC3
ENSBTAG00000002381	0.668222	0.000636203	zinc finger DHHC-type containing 5 [Source:HGNC Symbol;Acc:HGNC:18472]	ZDHHC5
ENSBTAG00000039287	-0.405709	0.00137907	ZFP69 zinc finger protein [Source:HGNC Symbol;Acc:HGNC:24708]	ZFP69
ENSBTAG00000014289	1.13171	0.004776	zinc finger FYVE-type containing 9 [Source:HGNC Symbol;Acc:HGNC:6775]	ZFYVE9
ENSBTAG00000017420	-3.34251	0.022947	zinc finger matrin-type 4 [Source:HGNC Symbol;Acc:HGNC:25844]	ZMAT4
ENSBTAG00000019313	-0.915225	0.00850989	zinc finger MIZ-type containing 1 [Source:HGNC Symbol;Acc:HGNC:16493]	ZMIZ1
ENSBTAG00000030556	0.41659	0.0307379	zinc finger protein 217 [Source:HGNC Symbol;Acc:HGNC:13009]	ZNF217
ENSBTAG00000010130	0.784374	0.00069777	zinc finger protein 335 [Source:RefSeq peptide;Acc:NP_001179788]	ZNF335
ENSBTAG00000046162	2.64015	3.59391e-05	zinc finger protein 385C [Source:HGNC Symbol;Acc:HGNC:33722]	ZNF385C
ENSBTAG00000019187	1.06056	0.00305319	zinc finger protein 462 [Source:RefSeq peptide;Acc:NP_001192740]	ZNF462
ENSBTAG00000014506	-0.811891	0.00312698	zinc finger protein 503 [Source:HGNC Symbol;Acc:HGNC:23589]	ZNF503
ENSBTAG00000019518	0.42451	0.0187215	zinc finger protein 513 [Source:HGNC Symbol;Acc:HGNC:26498]	ZNF513
ENSBTAG00000001947	0.582246	0.0208606	zinc finger protein 514 [Source:HGNC Symbol;Acc:HGNC:25894]	ZNF514
ENSBTAG00000032187	0.985063	0.00845043	zinc finger protein 697 [Source:HGNC Symbol;Acc:HGNC:32034]	ZNF697
ENSBTAG00000015406	3.08551	0.00886368	zinc finger protein 750 [Source:HGNC Symbol;Acc:HGNC:25843]	ZNF750
ENSBTAG00000031792	-0.464177	0.0410055	zinc ribbon domain containing 1 [Source:HGNC Symbol;Acc:HGNC:13182]	ZNRD1
ENSBTAG00000000260	1.8502	0.00169572	zinc and ring finger 2 [Source:HGNC Symbol;Acc:HGNC:22316]	ZNRF2
^Log fold change of DEG for week 9 relative to week 5. Positive values indicate greater expression at week 9 postpartum

## Sheet: Table S8
Supplementary Table S8. Endometrial genes differentially expressed between weeks 5 to 9 postpartum in dairy cows cycling at week 5 and 9 (day 13 of the estrous cycle)
Ensembl_gene_id	log_fold_change^	BH_P-value	Gene_description	Gene_name
ENSBTAG00000047073	-2.9927	0.0404997	0	0
ENSBTAG00000048257	-2.43144	0.0190143	0	0
ENSBTAG00000032893	-2.22355	0.015864	0	0
ENSBTAG00000039132	-1.24052	0.0418887	0	0
ENSBTAG00000047342	-1.21403	0.0319543	0	0
ENSBTAG00000032304	-0.952696	0.0476145	0	0
ENSBTAG00000047561	-0.800686	0.0350632	0	0
ENSBTAG00000033195	-0.727174	0.00722962	0	0
ENSBTAG00000006213	-0.591445	0.0391366	0	0
ENSBTAG00000005294	-0.584365	0.0420613	0	0
ENSBTAG00000046897	-0.34529	0.0185626	0	0
ENSBTAG00000016675	-0.32884	0.0419435	anaphase-promoting complex subunit 7 [Source:RefSeq peptide;Acc:NP_001179774]	0
ENSBTAG00000033470	-0.269838	0.0189456	0	0
ENSBTAG00000005107	0.546314	0.045111	0	0
ENSBTAG00000047345	0.617023	0.00656732	0	0
ENSBTAG00000015752	0.673282	0.0474771	0	0
ENSBTAG00000046323	0.738465	0.0217221	0	0
ENSBTAG00000004339	0.764816	0.0205194	0	0
ENSBTAG00000047483	0.795515	0.0236073	0	0
ENSBTAG00000038710	1.05902	0.0477895	0	0
ENSBTAG00000000628	1.18713	0.0207882	0	0
ENSBTAG00000017512	1.32559	0.0328035	Microtubule-associated protein tau [Source:UniProtKB/Swiss-Prot;Acc:P29172]	0
ENSBTAG00000005448	2.20213	0.0232166	0	0
ENSBTAG00000011461	-2.89891	0.0262637	adenosine A1 receptor [Source:HGNC Symbol;Acc:HGNC:262]	ADORA1
ENSBTAG00000019504	-1.75457	0.0385594	adrenoceptor alpha 1D [Source:HGNC Symbol;Acc:HGNC:280]	ADRA1D
ENSBTAG00000017411	-2.1025	0.0187696	adenylate kinase 5 [Source:HGNC Symbol;Acc:HGNC:365]	AK5
ENSBTAG00000007808	-0.899862	0.0280592	anthrax toxin receptor 1 [Source:HGNC Symbol;Acc:HGNC:21014]	ANTXR1
ENSBTAG00000001243	1.27229	0.010652	adaptor related protein complex 3 mu 2 subunit [Source:HGNC Symbol;Acc:HGNC:570]	AP3M2
ENSBTAG00000006039	1.14074	0.030457	Rho GDP dissociation inhibitor beta [Source:HGNC Symbol;Acc:HGNC:679]	ARHGDIB
ENSBTAG00000010954	1.40788	0.00721827	ADP-ribosyltransferase 3 [Source:HGNC Symbol;Acc:HGNC:725]	ART3
ENSBTAG00000011257	0.96621	0.00675072	N-acylsphingosine amidohydrolase 1 [Source:HGNC Symbol;Acc:HGNC:735]	ASAH1
ENSBTAG00000010727	0.432406	0.0125931	autophagy related 4D cysteine peptidase [Source:HGNC Symbol;Acc:HGNC:20789]	ATG4D
ENSBTAG00000008801	-0.394969	0.0258361	ATP synthase mitochondrial F1 complex assembly factor 2 [Source:HGNC Symbol;Acc:HGNC:18802]	ATPAF2
ENSBTAG00000003245	0.956224	0.0147394	breast cancer anti-estrogen resistance 3 [Source:HGNC Symbol;Acc:HGNC:973]	BCAR3
ENSBTAG00000021521	1.08882	0.0418066	bifunctional apoptosis regulator [Source:HGNC Symbol;Acc:HGNC:17613]	BFAR
ENSBTAG00000021358	0.952506	0.0469421	B-cell linker [Source:HGNC Symbol;Acc:HGNC:14211]	BLNK
ENSBTAG00000004064	0.417835	0.00410995	3'(2'), 5'-bisphosphate nucleotidase 1 [Source:HGNC Symbol;Acc:HGNC:1096]	BPNT1
ENSBTAG00000022588	2.68317	0.00219196	chromosome 8 open reading frame 34 [Source:HGNC Symbol;Acc:HGNC:30905]	C8orf34
ENSBTAG00000021994	-1.62913	0.00623791	calcium voltage-gated channel auxiliary subunit alpha2delta 4 [Source:HGNC Symbol;Acc:HGNC:20202]	CACNA2D4
ENSBTAG00000006008	-0.356195	0.0475122	calmodulin regulated spectrin associated protein 1 [Source:HGNC Symbol;Acc:HGNC:19946]	CAMSAP1
ENSBTAG00000013010	0.417774	0.0434996	coiled-coil domain containing 126 [Source:HGNC Symbol;Acc:HGNC:22398]	CCDC126
ENSBTAG00000016274	-0.89026	0.045988	coiled-coil domain containing 38 [Source:HGNC Symbol;Acc:HGNC:26843]	CCDC38
ENSBTAG00000030910	0.954107	0.0359866	CD46 molecule [Source:HGNC Symbol;Acc:HGNC:6953]	CD46
ENSBTAG00000009585	2.77379	0.0183531	cadherin 16 [Source:HGNC Symbol;Acc:HGNC:1755]	CDH16
ENSBTAG00000018253	-2.972	0.0449868	cholinergic receptor nicotinic alpha 1 subunit [Source:HGNC Symbol;Acc:HGNC:1955]	CHRNA1
ENSBTAG00000046494	-0.976314	0.0455039	cortistatin [Source:HGNC Symbol;Acc:HGNC:2257]	CORT
ENSBTAG00000045847	0.780091	0.0224864	cortexin 2 [Source:HGNC Symbol;Acc:HGNC:31109]	CTXN2
ENSBTAG00000043550	-0.76642	0.0373995	Cytochrome b [Source:UniProtKB/Swiss-Prot;Acc:P00157]	CYTB
ENSBTAG00000014889	-0.994327	0.00665399	discoidin, CUB and LCCL domain-containing protein 2 [Source:RefSeq peptide;Acc:NP_001192840]	DCBLD2
ENSBTAG00000010297	-0.314027	0.00507601	dehydrogenase/reductase 11 [Source:HGNC Symbol;Acc:HGNC:28639]	DHRS11
ENSBTAG00000013187	-0.851115	0.0169229	disks large homolog 5 [Source:RefSeq peptide;Acc:NP_001193017]	DLG5
ENSBTAG00000005235	3.12264	0.015412	dipeptidyl peptidase like 10 [Source:HGNC Symbol;Acc:HGNC:20823]	DPP10
ENSBTAG00000040126	0.716914	0.0402905	desmoglein 4 [Source:HGNC Symbol;Acc:HGNC:21307]	DSG4
ENSBTAG00000007704	-1.78146	0.0145726	elongation of very long chain fatty acids protein 7 [Source:RefSeq peptide;Acc:NP_001071510]	ELOVL7
ENSBTAG00000020196	-1.81363	0.0333233	ectonucleotide pyrophosphatase/phosphodiesterase 3 [Source:HGNC Symbol;Acc:HGNC:3358]	ENPP3
ENSBTAG00000006474	1.21388	0.0420954	epithelial cell adhesion molecule [Source:HGNC Symbol;Acc:HGNC:11529]	EPCAM
ENSBTAG00000010444	1.40838	0.041048	erb-b2 receptor tyrosine kinase 3 [Source:HGNC Symbol;Acc:HGNC:3431]	ERBB3
ENSBTAG00000039688	-1.02815	0.0257915	filamin-interacting protein FAM101A [Source:RefSeq peptide;Acc:NP_001192546]	FAM101A
ENSBTAG00000012847	0.764077	0.00355761	family with sequence similarity 129 member B [Source:HGNC Symbol;Acc:HGNC:25282]	FAM129B
ENSBTAG00000002089	1.39227	0.0276488	family with sequence similarity 217 member A [Source:HGNC Symbol;Acc:HGNC:21362]	FAM217A
ENSBTAG00000017195	0.631166	0.00539714	Fanconi anemia group C protein homolog [Source:RefSeq peptide;Acc:NP_776741]	FANCC
ENSBTAG00000013888	-1.49543	0.0267981	forkhead box A1 [Source:HGNC Symbol;Acc:HGNC:5021]	FOXA1
ENSBTAG00000012104	-1.08767	0.0446299	forkhead box A3 [Source:HGNC Symbol;Acc:HGNC:5023]	FOXA3
ENSBTAG00000013095	0.787259	0.0399888	forkhead box N1 [Source:HGNC Symbol;Acc:HGNC:12765]	FOXN1
ENSBTAG00000009206	1.36997	0.0490865	forkhead box S1 [Source:HGNC Symbol;Acc:HGNC:3735]	FOXS1
ENSBTAG00000021557	-2.2549	0.0454218	fucosyltransferase 2 [Source:HGNC Symbol;Acc:HGNC:4013]	FUT2
ENSBTAG00000003184	1.0411	0.0245072	erythroid transcription factor [Source:RefSeq peptide;Acc:NP_001193169]	GATA1
ENSBTAG00000004971	0.962349	0.0263374	GRAM domain containing 1C [Source:HGNC Symbol;Acc:HGNC:25252]	GRAMD1C
ENSBTAG00000018937	0.913129	0.0307472	heme oxygenase 2 [Source:HGNC Symbol;Acc:HGNC:5014]	HMOX2
ENSBTAG00000021795	2.53244	0.0123794	HNF1 homeobox A [Source:HGNC Symbol;Acc:HGNC:11621]	HNF1A
ENSBTAG00000004710	1.86097	0.0317441	HNF1 homeobox B [Source:HGNC Symbol;Acc:HGNC:11630]	HNF1B
ENSBTAG00000002029	1.06816	0.0354585	immunoglobulin superfamily member 5 [Source:HGNC Symbol;Acc:HGNC:5952]	IGSF5
ENSBTAG00000011067	0.332974	0.0246043	interleukin 17 receptor A [Source:HGNC Symbol;Acc:HGNC:5985]	IL17RA
ENSBTAG00000015638	0.948638	0.0494182	interleukin-20 receptor subunit alpha precursor [Source:RefSeq peptide;Acc:NP_001193271]	IL20RA
ENSBTAG00000020003	1.37655	0.0293233	kelch like family member 14 [Source:HGNC Symbol;Acc:HGNC:29266]	KLHL14
ENSBTAG00000038384	-2.65974	0.00295267	keratin 5 [Source:HGNC Symbol;Acc:HGNC:6442]	KRT5
ENSBTAG00000007977	-2.01522	0.0498759	lysosomal associated membrane protein family member 5 [Source:HGNC Symbol;Acc:HGNC:16097]	LAMP5
ENSBTAG00000002606	0.979426	0.0306011	leucine-rich repeat-containing G-protein coupled receptor 4 precursor [Source:RefSeq peptide;Acc:NP_001192440]	LGR4
ENSBTAG00000026097	-0.677198	0.0297883	LIM domains containing 1 [Source:HGNC Symbol;Acc:HGNC:6612]	LIMD1
ENSBTAG00000012855	-2.25944	0.0302323	Bos taurus lipoprotein lipase (LPL), mRNA. [Source:RefSeq mRNA;Acc:NM_001075120]	LPL
ENSBTAG00000001176	1.03173	0.0422006	leucine rich repeat neuronal 1 [Source:HGNC Symbol;Acc:HGNC:20980]	LRRN1
ENSBTAG00000016210	-1.73838	0.0365423	LY6/PLAUR domain containing 2 [Source:HGNC Symbol;Acc:HGNC:25215]	LYPD2
ENSBTAG00000019855	1.78579	0.00798678	mitogen-activated protein kinase kinase kinase 15 [Source:HGNC Symbol;Acc:HGNC:31689]	MAP3K15
ENSBTAG00000009907	-1.84134	0.0268261	mitogen-activated protein kinase 4 [Source:HGNC Symbol;Acc:HGNC:6878]	MAPK4
ENSBTAG00000046773	2.07353	0.0365385	mucolipin 2 [Source:HGNC Symbol;Acc:HGNC:13357]	MCOLN2
ENSBTAG00000012995	-1.20165	0.00563198	mitochondrial calcium uniporter dominant negative beta subunit [Source:HGNC Symbol;Acc:HGNC:26076]	MCUB
ENSBTAG00000020391	5.23734	0.0230339	meprin A subunit beta [Source:HGNC Symbol;Acc:HGNC:7020]	MEP1B
ENSBTAG00000011153	2.81934	0.0345693	alpha-1,3-mannosyl-glycoprotein 4-beta-N-acetylglucosaminyltransferase C [Source:RefSeq peptide;Acc:NP_001192625]	MGAT4C
ENSBTAG00000013215	0.839095	0.0145338	melanoregulin [Source:HGNC Symbol;Acc:HGNC:25478]	MREG
ENSBTAG00000037580	-1.59991	0.000158674	Myb/SANT DNA binding domain containing 3 [Source:HGNC Symbol;Acc:HGNC:23370]	MSANTD3
ENSBTAG00000021151	-0.815049	0.0205667	myosin heavy chain 10 [Source:HGNC Symbol;Acc:HGNC:7568]	MYH10
ENSBTAG00000043568	-0.787147	0.0211524	NADH-ubiquinone oxidoreductase chain 3 [Source:UniProtKB/Swiss-Prot;Acc:P03898]	ND3
ENSBTAG00000015318	0.487642	0.0201546	nectin cell adhesion molecule 2 [Source:HGNC Symbol;Acc:HGNC:9707]	NECTIN2
ENSBTAG00000012889	-0.939182	0.0108413	neuropilin and tolloid-like protein 1 precursor [Source:RefSeq peptide;Acc:NP_001179623]	NETO1
ENSBTAG00000045744	-0.541249	0.0476167	NFKB repressing factor [Source:HGNC Symbol;Acc:HGNC:19374]	NKRF
ENSBTAG00000002266	2.49865	0.0196307	N-acetylneuraminate pyruvate lyase [Source:HGNC Symbol;Acc:HGNC:16781]	NPL
ENSBTAG00000039634	0.281688	0.023233	NSE3 homolog, SMC5-SMC6 complex component [Source:HGNC Symbol;Acc:HGNC:7677]	NSMCE3
ENSBTAG00000047926	0.803297	0.00132033	OVCA2 serine hydrolase domain containing [Source:HGNC Symbol;Acc:HGNC:24203]	OVCA2
ENSBTAG00000020352	2.11719	0.0263355	progestin and adipoQ receptor family member 5 [Source:HGNC Symbol;Acc:HGNC:29645]	PAQR5
ENSBTAG00000021601	0.943208	0.0337603	par-6 family cell polarity regulator beta [Source:HGNC Symbol;Acc:HGNC:16245]	PARD6B
ENSBTAG00000018097	0.866501	0.00947912	poly(A)-specific ribonuclease [Source:HGNC Symbol;Acc:HGNC:8609]	PARN
ENSBTAG00000024888	-0.881827	0.0216637	Bos taurus phosphodiesterase 5A, cGMP-specific (PDE5A), mRNA. [Source:RefSeq mRNA;Acc:NM_174417]	PDE5A
ENSBTAG00000011182	-0.690779	0.0376186	PDZ and LIM domain 1 [Source:HGNC Symbol;Acc:HGNC:2067]	PDLIM1
ENSBTAG00000008401	0.858944	0.00586264	6-phosphofructo-2-kinase/fructose-2,6-biphosphatase 3 [Source:HGNC Symbol;Acc:HGNC:8874]	PFKFB3
ENSBTAG00000015355	-0.503628	0.0153443	phosphorylase kinase regulatory subunit alpha 2 [Source:HGNC Symbol;Acc:HGNC:8926]	PHKA2
ENSBTAG00000002092	-3.54563	0.0343602	peptidase inhibitor 16 [Source:HGNC Symbol;Acc:HGNC:21245]	PI16
ENSBTAG00000021522	2.77583	0.0277776	phospholipase A2 group X [Source:HGNC Symbol;Acc:HGNC:9029]	PLA2G10
ENSBTAG00000008307	0.991875	0.034295	phospholipase C eta 1 [Source:HGNC Symbol;Acc:HGNC:29185]	PLCH1
ENSBTAG00000007427	-0.59107	0.0291799	peroxisome proliferator-activated receptor gamma coactivator-related protein 1 [Source:RefSeq peptide;Acc:NP_001192684]	PPRC1
ENSBTAG00000001096	-0.759597	0.0490466	protein activator of interferon induced protein kinase EIF2AK2 [Source:HGNC Symbol;Acc:HGNC:9438]	PRKRA
ENSBTAG00000006561	1.63078	0.0399941	RasGEF domain family member 1B [Source:HGNC Symbol;Acc:HGNC:24881]	RASGEF1B
ENSBTAG00000016240	0.895681	0.0139447	RING finger protein 157 [Source:RefSeq peptide;Acc:NP_001192547]	RNF157
ENSBTAG00000015127	0.716004	0.0198885	syndecan 4 [Source:HGNC Symbol;Acc:HGNC:10661]	SDC4
ENSBTAG00000031351	1.62126	0.0266472	SEC14-like protein 4 [Source:RefSeq peptide;Acc:NP_001069233]	SEC14L4
ENSBTAG00000003581	-1.27506	0.00315512	SET domain containing lysine methyltransferase 7 [Source:HGNC Symbol;Acc:HGNC:30412]	SETD7
ENSBTAG00000009223	1.24021	0.0191513	stratifin [Source:HGNC Symbol;Acc:HGNC:10773]	SFN
ENSBTAG00000044046	-1.06514	0.00214307	sarcoglycan delta [Source:HGNC Symbol;Acc:HGNC:10807]	SGCD
ENSBTAG00000004269	0.82391	0.0276576	serum/glucocorticoid regulated kinase 1 [Source:HGNC Symbol;Acc:HGNC:10810]	SGK1
ENSBTAG00000011748	0.399799	0.0463308	phosphatidylcholine:ceramide cholinephosphotransferase 1 [Source:RefSeq peptide;Acc:NP_001193064]	SGMS1
ENSBTAG00000046649	1.10821	0.0199839	sphingosine-1-phosphate phosphatase 2 [Source:HGNC Symbol;Acc:HGNC:19953]	SGPP2
ENSBTAG00000005436	-0.4883	0.011558	SHQ1, H/ACA ribonucleoprotein assembly factor [Source:HGNC Symbol;Acc:HGNC:25543]	SHQ1
ENSBTAG00000019125	2.21823	0.0139691	solute carrier family 1 member 1 [Source:HGNC Symbol;Acc:HGNC:10939]	SLC1A1
ENSBTAG00000009583	-0.580372	0.0137662	solute carrier family 22 member 2 [Source:HGNC Symbol;Acc:HGNC:10966]	SLC22A2
ENSBTAG00000031209	1.14203	0.0174234	solute carrier family 22 member 4 [Source:HGNC Symbol;Acc:HGNC:10968]	SLC22A4
ENSBTAG00000020809	2.87258	0.0421611	solute carrier family 36 member 2 [Source:HGNC Symbol;Acc:HGNC:18762]	SLC36A2
ENSBTAG00000010085	-1.63551	0.0225417	solute carrier family 7 member 2 [Source:HGNC Symbol;Acc:HGNC:11060]	SLC7A2
ENSBTAG00000011271	-0.950975	0.0216877	sorting nexin 31 [Source:HGNC Symbol;Acc:HGNC:28605]	SNX31
ENSBTAG00000038148	1.45327	0.0433865	sosondowah ankyrin repeat domain family member B [Source:HGNC Symbol;Acc:HGNC:32958]	SOWAHB
ENSBTAG00000017948	-0.979112	0.011592	spindlin family member 4 [Source:HGNC Symbol;Acc:HGNC:27040]	SPIN4
ENSBTAG00000000703	-2.23867	0.00238162	ST6 beta-galactoside alpha-2,6-sialyltransferase 2 [Source:HGNC Symbol;Acc:HGNC:10861]	ST6GAL2
ENSBTAG00000008143	0.628496	0.027963	serine/threonine kinase 17a [Source:HGNC Symbol;Acc:HGNC:11395]	STK17A
ENSBTAG00000003920	-2.35575	0.00471308	transglutaminase 1 [Source:HGNC Symbol;Acc:HGNC:11777]	TGM1
ENSBTAG00000003667	-0.896338	0.0283419	talin 2 [Source:HGNC Symbol;Acc:HGNC:15447]	TLN2
ENSBTAG00000007998	0.488833	0.0354764	transmembrane and coiled-coil domains 4 [Source:HGNC Symbol;Acc:HGNC:27393]	TMCO4
ENSBTAG00000019229	1.67065	0.0157166	transmembrane protein 144 [Source:HGNC Symbol;Acc:HGNC:25633]	TMEM144
ENSBTAG00000035265	0.533403	0.0484701	transmembrane protein 192 [Source:HGNC Symbol;Acc:HGNC:26775]	TMEM192
ENSBTAG00000008600	0.518766	0.0418612	TRAF3 interacting protein 2 [Source:HGNC Symbol;Acc:HGNC:1343]	TRAF3IP2
ENSBTAG00000000224	0.529656	0.0450637	tetraspanin 15 [Source:HGNC Symbol;Acc:HGNC:23298]	TSPAN15
ENSBTAG00000023730	-2.65186	0.0208367	tubulin beta 3 class III [Source:HGNC Symbol;Acc:HGNC:20772]	TUBB3
ENSBTAG00000012867	-0.441712	0.0453528	taxilin alpha [Source:HGNC Symbol;Acc:HGNC:30685]	TXLNA
ENSBTAG00000013792	1.12566	8.27e-05	UBA like domain containing 2 [Source:HGNC Symbol;Acc:HGNC:28438]	UBALD2
ENSBTAG00000012944	-0.844261	0.0173161	ubiquitin specific peptidase 35 [Source:HGNC Symbol;Acc:HGNC:20061]	USP35
ENSBTAG00000006567	-1.68727	0.0367376	vasoactive intestinal peptide receptor 1 [Source:HGNC Symbol;Acc:HGNC:12694]	VIPR1
ENSBTAG00000045946	-1.16764	0.041964	vitelline membrane outer layer 1 homolog [Source:HGNC Symbol;Acc:HGNC:30387]	VMO1
ENSBTAG00000008159	-1.21696	0.0495382	zinc finger C2HC-type containing 1B [Source:HGNC Symbol;Acc:HGNC:21174]	ZC2HC1B
^Log fold change of DEG for week 9 relative to week 5. Positive values indicate greater expression at week 9 postpartum

## Sheet: Table S9
Supplementary_Table_S9. Endometrial genes differentially expressed at week 9 postpartum (day 13 of the estrous cycle) between dairy cows cycling and not-cycling at week 5 postpartum
Ensembl_gene_id	log_fold_change^	BH_P-value	Gene_description	Gene_name
ENSBTAG00000039289	2.86072	0.0107091	0	0
ENSBTAG00000039674	1.99873	0.0184704	0	0
ENSBTAG00000045583	1.57634	0.0254541	0	0
ENSBTAG00000046693	1.50576	0.0168705	0	0
ENSBTAG00000045993	1.34704	0.0195682	0	0
ENSBTAG00000031025	0.302189	0.0172866	0	0
ENSBTAG00000046720	-0.731454	0.00339644	0	0
ENSBTAG00000005742	-0.731519	0.030131	0	0
ENSBTAG00000025126	-1.03373	0.0285602	0	0
ENSBTAG00000023169	-1.08325	0.0245868	0	0
ENSBTAG00000047937	-1.17188	0.0367045	0	0
ENSBTAG00000048007	-1.35826	0.0233869	0	0
ENSBTAG00000001852	-1.98164	0.00889449	0	0
ENSBTAG00000004064	0.3938	0.0285153	3'(2'), 5'-bisphosphate nucleotidase 1 [Source:HGNC Symbol;Acc:HGNC:1096]	BPNT1
ENSBTAG00000006013	0.974929	0.033809	5'-nucleotidase domain containing 3 [Source:HGNC Symbol;Acc:HGNC:30826]	NT5DC3
ENSBTAG00000013141	-0.697593	0.044917	actin related protein T3 [Source:HGNC Symbol;Acc:HGNC:24022]	ACTRT3
ENSBTAG00000013843	-0.781364	0.0151984	activin A receptor like type 1 [Source:HGNC Symbol;Acc:HGNC:175]	ACVRL1
ENSBTAG00000014420	-0.911926	0.0286092	advanced glycosylation end-product specific receptor [Source:HGNC Symbol;Acc:HGNC:320]	AGER
ENSBTAG00000046484	-1.0461	0.0385467	allograft inflammatory factor 1 like [Source:HGNC Symbol;Acc:HGNC:28904]	AIF1L
ENSBTAG00000016275	-1.41434	0.0219009	amidohydrolase domain containing 1 [Source:HGNC Symbol;Acc:HGNC:28577]	AMDHD1
ENSBTAG00000018134	3.36509	0.0253242	amphiregulin [Source:HGNC Symbol;Acc:HGNC:651]	AREG
ENSBTAG00000009837	3.54308	0.00919402	ankyrin repeat and sterile alpha motif domain containing 4B [Source:HGNC Symbol;Acc:HGNC:26795]	ANKS4B
ENSBTAG00000002258	-1.91556	0.034405	Apolipoprotein A-I Proapolipoprotein A-I Truncated apolipoprotein A-I [Source:UniProtKB/Swiss-Prot;Acc:P15497]	APOA1
ENSBTAG00000019049	-0.993826	0.0106727	apoptosis associated tyrosine kinase [Source:HGNC Symbol;Acc:HGNC:21]	AATK
ENSBTAG00000002595	3.10786	0.0413362	ATP binding cassette subfamily B member 5 [Source:HGNC Symbol;Acc:HGNC:46]	ABCB5
ENSBTAG00000018635	-1.60956	0.00435095	ATPase Na+/K+ transporting subunit alpha 3 [Source:HGNC Symbol;Acc:HGNC:801]	ATP1A3
ENSBTAG00000001026	-1.20067	0.00857083	beta-carotene oxygenase 1 [Source:HGNC Symbol;Acc:HGNC:13815]	BCO1
ENSBTAG00000032148	-0.910256	0.0393045	Bos taurus transmembrane protein 117 (TMEM117), mRNA. [Source:RefSeq mRNA;Acc:NM_001101233]	TMEM117
ENSBTAG00000005470	-0.398982	0.0175209	bridging integrator 3 [Source:HGNC Symbol;Acc:HGNC:1054]	BIN3
ENSBTAG00000007421	-0.668198	0.0389353	cadherin 5 [Source:HGNC Symbol;Acc:HGNC:1764]	CDH5
ENSBTAG00000009302	-0.94586	0.0299631	Calcipressin-2 [Source:UniProtKB/Swiss-Prot;Acc:Q3ZC15]	RCAN2
ENSBTAG00000016541	-1.78339	0.00323129	calcium/calmodulin dependent protein kinase IG [Source:HGNC Symbol;Acc:HGNC:14585]	CAMK1G
ENSBTAG00000010236	-1.12541	0.0433228	cell death-inducing DFFA-like effector b [Source:HGNC Symbol;Acc:HGNC:1977]	CIDEB
ENSBTAG00000020331	-0.69006	0.00109503	coenzyme Q6, monooxygenase [Source:HGNC Symbol;Acc:HGNC:20233]	COQ6
ENSBTAG00000021217	-1.55874	0.0364169	collagen alpha-1(XI) chain [Source:RefSeq peptide;Acc:NP_001159981]	COL11A1
ENSBTAG00000021462	3.58332	0.0130265	colony stimulating factor 3 [Source:HGNC Symbol;Acc:HGNC:2438]	CSF3
ENSBTAG00000026004	-1.58084	0.0444951	contactin-associated protein-like 4 precursor [Source:RefSeq peptide;Acc:NP_001193440]	CNTNAP4
ENSBTAG00000013170	2.73615	0.0133257	cytotoxic T-lymphocyte associated protein 4 [Source:HGNC Symbol;Acc:HGNC:2505]	CTLA4
ENSBTAG00000020172	1.08539	0.0268963	DENN domain containing 2D [Source:HGNC Symbol;Acc:HGNC:26192]	DENND2D
ENSBTAG00000009798	1.55488	0.041423	doublecortin domain containing 2 [Source:HGNC Symbol;Acc:HGNC:18141]	DCDC2
ENSBTAG00000008062	-2.34608	0.0110036	doublesex and mab-3 related transcription factor 2 [Source:HGNC Symbol;Acc:HGNC:2935]	DMRT2
ENSBTAG00000016234	1.87877	0.0396863	dual oxidase 2 [Source:HGNC Symbol;Acc:HGNC:13273]	DUOX2
ENSBTAG00000002924	0.93178	0.0239223	dual specificity phosphatase and pro isomerase domain containing 1 [Source:HGNC Symbol;Acc:HGNC:23481]	DUPD1
ENSBTAG00000025410	-1.01466	0.0422325	EGF like domain multiple 8 [Source:HGNC Symbol;Acc:HGNC:13944]	EGFL8
ENSBTAG00000003027	-0.492346	0.0247246	empty spiracles homeobox 2 [Source:HGNC Symbol;Acc:HGNC:3341]	EMX2
ENSBTAG00000015801	-0.522406	0.0255545	ephrin B1 [Source:HGNC Symbol;Acc:HGNC:3226]	EFNB1
ENSBTAG00000033460	-1.35891	0.0306805	family with sequence similarity 162 member B [Source:HGNC Symbol;Acc:HGNC:21549]	FAM162B
ENSBTAG00000019799	0.9826	0.0177115	Fc fragment of IgA and IgM receptor [Source:HGNC Symbol;Acc:HGNC:24692]	FCAMR
ENSBTAG00000002593	-1.8029	0.0340148	ganglioside induced differentiation associated protein 1 like 1 [Source:HGNC Symbol;Acc:HGNC:4213]	GDAP1L1
ENSBTAG00000038186	1.12102	0.0225276	Glutaredoxin-1 [Source:UniProtKB/Swiss-Prot;Acc:P10575]	0
ENSBTAG00000004159	1.86446	0.0158109	homeobox protein SIX2 [Source:RefSeq peptide;Acc:NP_001192607]	SIX2
ENSBTAG00000017038	-0.530428	0.0183714	HPS4, biogenesis of lysosomal organelles complex 3 subunit 2 [Source:HGNC Symbol;Acc:HGNC:15844]	HPS4
ENSBTAG00000009972	-1.19832	0.0494471	inhibin alpha subunit [Source:HGNC Symbol;Acc:HGNC:6065]	INHA
ENSBTAG00000002970	0.24922	0.0351131	integrator complex subunit 6 [Source:HGNC Symbol;Acc:HGNC:14879]	INTS6
ENSBTAG00000008373	-0.982302	0.000649759	integrin subunit alpha 10 [Source:HGNC Symbol;Acc:HGNC:6135]	ITGA10
ENSBTAG00000014921	2.58086	0.0276075	interleukin 6 [Source:HGNC Symbol;Acc:HGNC:6018]	IL6
ENSBTAG00000002150	2.00281	0.0332067	Interleukin-17A [Source:UniProtKB/Swiss-Prot;Acc:Q687Y7]	IL17
ENSBTAG00000010704	-1.42035	0.00123788	leucine-rich repeat-containing protein 4 [Source:RefSeq peptide;Acc:NP_001014938]	LRRC4
ENSBTAG00000006844	-0.531612	0.0287182	lymphoid enhancer binding factor 1 [Source:HGNC Symbol;Acc:HGNC:6551]	LEF1
ENSBTAG00000037580	-1.38679	0.00424847	Myb/SANT DNA binding domain containing 3 [Source:HGNC Symbol;Acc:HGNC:23370]	MSANTD3
ENSBTAG00000010032	-2.38367	0.0158279	neurotrimin [Source:HGNC Symbol;Acc:HGNC:17941]	NTM
ENSBTAG00000007611	-1.26453	0.00363114	nuclear receptor interacting protein 2 [Source:HGNC Symbol;Acc:HGNC:23078]	NRIP2
ENSBTAG00000017599	-0.810214	0.0418186	nuclear receptor subfamily 2 group F member 1 [Source:HGNC Symbol;Acc:HGNC:7975]	NR2F1
ENSBTAG00000012886	0.63875	0.0360716	olfactory receptor family 10 subfamily J member 3 [Source:HGNC Symbol;Acc:HGNC:14992]	OR10J3
ENSBTAG00000004855	1.17407	0.0128375	peroxiredoxin 6 [Source:HGNC Symbol;Acc:HGNC:16753]	PRDX6
ENSBTAG00000031794	-1.23335	0.0473541	persephin [Source:HGNC Symbol;Acc:HGNC:9579]	PSPN
ENSBTAG00000009917	1.42595	0.0429053	phosphatidylinositol-4-phosphate 5-kinase type 1 beta [Source:HGNC Symbol;Acc:HGNC:8995]	PIP5K1B
ENSBTAG00000008512	-1.97426	0.0128629	potassium voltage-gated channel modifier subfamily V member 1 [Source:HGNC Symbol;Acc:HGNC:18861]	KCNV1
ENSBTAG00000011156	1.05024	0.0427087	probable phospholipid-transporting ATPase IA [Source:RefSeq peptide;Acc:NP_777263]	ATP8A1
ENSBTAG00000031950	0.770712	0.0266058	RAB3A interacting protein [Source:HGNC Symbol;Acc:HGNC:16508]	RAB3IP
ENSBTAG00000012168	0.320161	0.0384354	RAN binding protein 6 [Source:HGNC Symbol;Acc:HGNC:9851]	RANBP6
ENSBTAG00000004423	1.27147	0.0407213	Rho GTPase activating protein 42 [Source:HGNC Symbol;Acc:HGNC:26545]	ARHGAP42
ENSBTAG00000035182	4.39216	0.00648565	serpin family B member 13 [Source:HGNC Symbol;Acc:HGNC:8944]	SERPINB13
ENSBTAG00000007650	2.06899	0.0312661	solute carrier family 38 member 11 [Source:HGNC Symbol;Acc:HGNC:26836]	SLC38A11
ENSBTAG00000019679	1.07011	0.0436923	spectrin repeat containing nuclear envelope family member 4 [Source:HGNC Symbol;Acc:HGNC:26703]	SYNE4
ENSBTAG00000009362	-0.590323	0.0424026	spectrin repeat containing nuclear envelope protein 1 [Source:HGNC Symbol;Acc:HGNC:17089]	SYNE1
ENSBTAG00000017676	-0.420184	0.0222755	thiamin pyrophosphokinase 1 [Source:HGNC Symbol;Acc:HGNC:17358]	TPK1
ENSBTAG00000018607	-1.49443	0.0290026	thrombospondin type laminin G domain and EAR repeats [Source:HGNC Symbol;Acc:HGNC:1268]	TSPEAR
ENSBTAG00000007335	0.375118	0.04779	tumor protein D52 [Source:HGNC Symbol;Acc:HGNC:12005]	TPD52
ENSBTAG00000014687	-0.586306	0.0483277	tumor protein p53 inducible protein 13 [Source:HGNC Symbol;Acc:HGNC:25102]	TP53I13
ENSBTAG00000013686	-1.55713	0.0120549	WSC domain containing 2 [Source:HGNC Symbol;Acc:HGNC:29117]	WSCD2
^Log fold change of DEG for week 9 relative to week 5. Positive values indicate greater expression at week 9 postpartum

## Sheet: Table S10
Supplementary Table S10. Endometrial genes differentially expresed in dairy cows at week 9 postpartum (day 13 of the estrous cycle) in response to WK1_PC2 microbiota principal component
Ensembl_gene_id	log_fold_change	BH_P-value	Gene_description	Gene_name
ENSBTAG00000025260	9.04492	0.0031697	WAP four-disulfide core domain protein 18 precursor [Source:RefSeq peptide;Acc:NP_001192207]	0
ENSBTAG00000043953	4.91546	0.00332568	0	0
ENSBTAG00000046944	1.83133	0.00336574	0	0
ENSBTAG00000037558	3.70108	0.00425057	Growth-regulated protein homolog beta [Source:UniProtKB/Swiss-Prot;Acc:O46677]	0
ENSBTAG00000007736	1.00261	0.00489364	0	0
ENSBTAG00000039289	4.2417	0.0128423	0	0
ENSBTAG00000047421	2.74656	0.0138203	0	0
ENSBTAG00000014329	5.58114	0.0194164	0	0
ENSBTAG00000032954	1.50694	0.0250527	ATP synthase subunit epsilon, mitochondrial [Source:UniProtKB/Swiss-Prot;Acc:P05632]	0
ENSBTAG00000048249	3.02544	0.0250734	0	0
ENSBTAG00000047194	0.533608	0.026307	0	0
ENSBTAG00000045845	0.922021	0.028745	0	0
ENSBTAG00000002571	1.71375	0.0309387	0	0
ENSBTAG00000037824	1.19348	0.0344068	0	0
ENSBTAG00000035183	5.18966	0.0379927	0	0
ENSBTAG00000003236	1.49662	0.040057	0	0
ENSBTAG00000006523	1.77664	0.0495591	superoxide dismutase [Source:RefSeq peptide;Acc:NP_963285]	0
ENSBTAG00000019049	-1.31059	0.0313819	apoptosis associated tyrosine kinase [Source:HGNC Symbol;Acc:HGNC:21]	AATK
ENSBTAG00000003531	5.8524	0.0125078	ATP binding cassette subfamily A member 13 [Source:HGNC Symbol;Acc:HGNC:14638]	ABCA13
ENSBTAG00000009125	1.87905	0.041929	aldehyde dehydrogenase 1 family member A3 [Source:HGNC Symbol;Acc:HGNC:409]	ALDH1A3
ENSBTAG00000021326	5.64564	0.0253239	C-C motif chemokine ligand 20 [Source:HGNC Symbol;Acc:HGNC:10619]	CCL20
ENSBTAG00000018223	6.82534	0.0146269	chitinase 3 like 1 [Source:HGNC Symbol;Acc:HGNC:1932]	CHI3L1
ENSBTAG00000013578	8.5317	0.0459048	chitinase 3 like 2 [Source:HGNC Symbol;Acc:HGNC:1933]	CHI3L2
ENSBTAG00000017895	3.57085	0.0178054	C-type lectin domain containing 10A [Source:HGNC Symbol;Acc:HGNC:16916]	CLEC10A
ENSBTAG00000017282	3.27824	0.00941143	collagen type XXV alpha 1 chain [Source:HGNC Symbol;Acc:HGNC:18603]	COL25A1
ENSBTAG00000020331	-0.85623	0.00728541	coenzyme Q6, monooxygenase [Source:HGNC Symbol;Acc:HGNC:20233]	COQ6
ENSBTAG00000021462	9.7812	3.09651e-05	colony stimulating factor 3 [Source:HGNC Symbol;Acc:HGNC:2438]	CSF3
ENSBTAG00000013170	3.85445	0.023603	cytotoxic T-lymphocyte associated protein 4 [Source:HGNC Symbol;Acc:HGNC:2505]	CTLA4
ENSBTAG00000008479	6.73387	0.0398323	C-X-C motif chemokine ligand 13 [Source:HGNC Symbol;Acc:HGNC:10639]	CXCL13
ENSBTAG00000046144	3.59279	0.0240545	Bos taurus defensin beta 7 (DEFB7), mRNA. [Source:RefSeq mRNA;Acc:NM_001102362]	DEFB7
ENSBTAG00000016234	2.93988	0.0318041	dual oxidase 2 [Source:HGNC Symbol;Acc:HGNC:13273]	DUOX2
ENSBTAG00000013336	3.77378	0.0422503	EYA transcriptional coactivator and phosphatase 2 [Source:HGNC Symbol;Acc:HGNC:3520]	EYA2
ENSBTAG00000019799	2.90877	1.84803e-05	Fc fragment of IgA and IgM receptor [Source:HGNC Symbol;Acc:HGNC:24692]	FCAMR
ENSBTAG00000034159	4.95092	0.0121206	Fc receptor like A [Source:HGNC Symbol;Acc:HGNC:18504]	FCRLA
ENSBTAG00000015618	-2.16094	0.0432167	growth/differentiation factor 15 precursor [Source:RefSeq peptide;Acc:NP_001193227]	GDF15
ENSBTAG00000004741	1.98436	0.0397883	interleukin 12B [Source:HGNC Symbol;Acc:HGNC:5970]	IL12B
ENSBTAG00000002150	6.38801	2.08409e-05	Interleukin-17A [Source:UniProtKB/Swiss-Prot;Acc:Q687Y7]	IL17
ENSBTAG00000027676	2.14502	0.00109258	interleukin 18 binding protein [Source:HGNC Symbol;Acc:HGNC:5987]	IL18BP
ENSBTAG00000015407	1.25536	0.00303902	interleukin 22 [Source:HGNC Symbol;Acc:HGNC:14900]	IL22
ENSBTAG00000002087	2.65174	0.00378252	interleukin 36, alpha [Source:HGNC Symbol;Acc:HGNC:15562]	IL36A
ENSBTAG00000008373	-0.940656	0.03737	integrin subunit alpha 10 [Source:HGNC Symbol;Acc:HGNC:6135]	ITGA10
ENSBTAG00000027320	2.0161	0.0102093	potassium voltage-gated channel subfamily B member 1 [Source:HGNC Symbol;Acc:HGNC:6231]	KCNB1
ENSBTAG00000011412	-1.04778	0.0454839	laminin subunit beta-1 precursor [Source:RefSeq peptide;Acc:NP_001193448]	LAMB1
ENSBTAG00000014149	5.04361	0.0314684	lipocalin 2 [Source:HGNC Symbol;Acc:HGNC:6526]	LCN2
ENSBTAG00000012780	2.38226	0.0366486	lactoperoxidase [Source:HGNC Symbol;Acc:HGNC:6678]	LPO
ENSBTAG00000020034	1.56947	0.0185317	LYN proto-oncogene, Src family tyrosine kinase [Source:HGNC Symbol;Acc:HGNC:6735]	LYN
ENSBTAG00000001406	4.66358	0.0286066	mab-21 like 3 [Source:HGNC Symbol;Acc:HGNC:26787]	MAB21L3
ENSBTAG00000010987	2.18511	0.00794729	NF-kappa-B inhibitor zeta [Source:UniProtKB/Swiss-Prot;Acc:Q9BE45]	Mail
ENSBTAG00000017104	2.22882	0.0231388	Mucin-1 Mucin-1 subunit alpha Mucin-1 subunit beta [Source:UniProtKB/Swiss-Prot;Acc:Q8WML4]	MUC1
ENSBTAG00000037728	2.28795	0.0137071	PAGE family member 4 [Source:HGNC Symbol;Acc:HGNC:4108]	PAGE4
ENSBTAG00000019700	1.58144	0.0247143	pyruvate carboxylase [Source:HGNC Symbol;Acc:HGNC:8636]	PC
ENSBTAG00000008401	1.31266	0.02311	6-phosphofructo-2-kinase/fructose-2,6-biphosphatase 3 [Source:HGNC Symbol;Acc:HGNC:8874]	PFKFB3
ENSBTAG00000021443	1.70684	0.0362562	peptidoglycan recognition protein 3 [Source:HGNC Symbol;Acc:HGNC:30014]	PGLYRP3
ENSBTAG00000031962	2.26987	0.0226434	RAB20, member RAS oncogene family [Source:HGNC Symbol;Acc:HGNC:18260]	RAB20
ENSBTAG00000015127	1.31452	0.0174272	syndecan 4 [Source:HGNC Symbol;Acc:HGNC:10661]	SDC4
ENSBTAG00000031209	1.89099	0.0331692	solute carrier family 22 member 4 [Source:HGNC Symbol;Acc:HGNC:10968]	SLC22A4
ENSBTAG00000000703	-2.94427	0.0340742	ST6 beta-galactoside alpha-2,6-sialyltransferase 2 [Source:HGNC Symbol;Acc:HGNC:10861]	ST6GAL2
ENSBTAG00000031265	2.61266	0.0112474	SVOP like [Source:HGNC Symbol;Acc:HGNC:27034]	SVOPL
ENSBTAG00000047107	7.42224	0.000313797	TNFAIP3 interacting protein 3 [Source:HGNC Symbol;Acc:HGNC:19315]	TNIP3
ENSBTAG00000047532	0.95938	0.0241633	triple QxxK/R motif containing [Source:HGNC Symbol;Acc:HGNC:27828]	TRIQK
ENSBTAG00000014638	0.640288	0.0416437	short transient receptor potential channel 7 [Source:RefSeq peptide;Acc:NP_001179724]	TRPC7
ENSBTAG00000038284	-0.597068	0.0457323	zinc finger protein 496 [Source:HGNC Symbol;Acc:HGNC:23713]	ZNF496
ENSBTAG00000002668	-0.823415	0.046858	zinc finger protein 711 [Source:HGNC Symbol;Acc:HGNC:13128]	ZNF711
ENSBTAG00000034238	1.59726	0.0199719	zinc finger and SCAN domain containing 10 [Source:HGNC Symbol;Acc:HGNC:12997]	ZSCAN10

[truncated: 5 more sheets: Table S11, Table S12, Table S13, Table S14, Table S15]
