# Supplementary material for: Concurrent and long-term associations between the endometrial microbiota and endometrial transcriptome in postpartum dairy cows
Source: BMC Genomics. 2019 May 22;20:405. doi: 10.1186/s12864-019-5797-8 (PMC6532207; doi:10.1186/s12864-019-5797-8)
Supplement: Supplementary file 2 — Figure S1. Linear regression of 39 endometrial genes differentially expressed in lactating dairy cows between week 5 and week 9 postpartum in cows that were either cycling or non-cycling by week 5. Figure S2. Linear regression of 21 endometrial genes differentially expressed at week 5 and week 9 postpartum between lactating dairy cows that were either cycling or non-cycling at week 5. Figure S3. Linear regression of 27 endometrial genes differentially expressed in lactating dairy cows at week 5 and 9 postpartum in response to the endometrial microbiota at week 1 (WK1_PC1). (XLSX 174 kb) [file 12864_2019_5797_MOESM2_ESM.xlsx]

## Sheet: Supplementary Figure 1 
											Log fold change
											Non-cycling	Cycling	Gene name
											7.29948	5.23734	MEP1B
											4.02523	2.21823	SLC1A1
											3.53201	2.68317	C8orf34
											3.50667	1.67065	TMEM144
											3.44415	3.12264	DPP10
											2.99637	1.39227	FAM217A
											2.98573	2.77583	PLA2G10
											2.9312	1.45327	SOWAHB
											2.69151	-1.81363	ENPP3
											2.37732	2.20213	ENSBTAG00000005448
											2.30646	2.07353	MCOLN2
											2.25599	1.03173	LRRN1
											1.88937	0.952506	BLNK
											1.82595	1.63078	RASGEF1B
											1.82217	0.895681	RNF157
											1.57429	0.839095	MREG
											1.43394	1.14074	ARHGDIB
											1.2323	1.06816	IGSF5
											1.18775	1.08882	BFAR
											1.05812	0.764077	FAM129B
											0.967341	0.82391	SGK1
											0.93096	0.866501	PARN
											0.930294	0.96621	ASAH1
											0.898017	1.12566	UBALD2
											0.801453	0.858944	PFKFB3
											0.777503	0.533403	TMEM192
											0.585529	0.631166	FANCC
											0.454941	0.399799	SGMS1
											0.35537	0.332974	IL17RA
											-0.61769	-0.541249	NKRF
											-0.723625	-0.34529	ENSBTAG00000046897
											-0.827131	-0.759597	PRKRA
											-0.943254	-0.994327	DCBLD2
											-0.995991	-0.787147	ND3
											-1.09476	-0.76642	CYTB
											-1.13171	-0.950975	SNX31
											-1.16245	-0.800686	ENSBTAG00000047561
											-1.25787	-1.06514	SGCD
											-4.24731	-3.54563	PI16

## Sheet: Supplementary Figure 2
													Log fold change
													Week 5	Week 9	Gene name
													5.27458	3.54308	ANKS4B
													3.9944	3.36509	AREG
													3.00637	3.10786	ABCB5
													2.84132	2.86072	ENSBTAG00000039289
													1.60794	1.42595	PIP5K1B
													1.56039	1.05024	ATP8A1
													1.50527	0.974929	NT5DC3
													1.24113	1.34704	ENSBTAG00000045993
													0.536004	0.320161	RANBP6
													0.391021	0.375118	TPD52
													-0.450715	-0.420184	TPK1
													-0.569851	-0.530428	HPS4
													-0.589129	-0.531612	LEF1
													-0.642461	-0.69006	COQ6
													-0.654694	-0.668198	CDH5
													-0.732395	-0.492346	EMX2
													-0.880503	-0.697593	ACTRT3
													-0.885136	-0.810214	NR2F1
													-0.90164	-0.993826	AATK
													-1.20008	-1.17188	ENSBTAG00000047937
													-2.45697	-1.78339	CAMK1G

## Sheet: Supplementary Figure 3 
														Log fold change
														Week 5	Week 9	Gene name
														1.76	1.82	ENSBTAG00000007694
														1.04	1.01	EGFL8
														1	0.99	NRIP2
														0.99	1.55	MAB21L2
														0.98	1.09	AGER
														0.86	0.66	LEF1
														0.81	0.6	SOX15
														0.77	0.8	RDH5
														0.76	0.73	ANKRD2
														0.76	0.73	CACNB1
														0.73	0.55	PLEKHH3
														0.71	0.73	SMARCAL1
														0.68	0.72	ACVRL1
														0.68	0.76	ENSBTAG00000005742
														0.67	0.84	TBKBP1
														0.65	0.46	NAPA
														0.63	0.73	GLTPD2
														0.6	0.58	HPS4
														0.46	0.47	COQ6
														0.41	0.39	INPPL1
														-0.66	-0.81	B3GNT5
														-0.74	-0.7	KDM1B
														-0.96	-0.78	GRK3
														-1.1	-1.08	PLEKHS1
														-1.45	-1.14	SGCD
														-1.52	-1.42	ARHGAP42
														-1.66	-1.68	FAT2
